# Supplementary material for: What do Iranians value most when choosing a hospital? Evidence from a discrete choice experiment
Source: PLoS One. 2024 Oct 17;19(10):e0293241. doi: 10.1371/journal.pone.0293241 (PMC11486428; doi:10.1371/journal.pone.0293241)
Supplement: S1 Data — (XLSX) [file pone.0293241.s001.xlsx]

## Sheet: Sheet1
block	idnumber	Group	Cno	Choiceset	Alternative	z	k	f	m	sh	t	choice	j	s	e	t	sho	ankh	skh	b	bb	t	d
A	1	1	1	1	1	1	1	2	1	3	3	0	1	55	2	4	4	5	1	3	28	1	3
A	1	1	1	1	2	2	1	3	3	3	2	1	1	55	2	4	4	5	1	3	28	1	3
A	1	2	2	2	1	2	1	1	1	3	1	1	1	55	2	4	4	5	1	3	28	1	3
A	1	2	2	2	2	3	2	3	2	3	1	0	1	55	2	4	4	5	1	3	28	1	3
A	1	3	3	3	1	3	2	1	3	3	1	0	1	55	2	4	4	5	1	3	28	1	3
A	1	3	3	3	2	1	1	3	1	3	1	1	1	55	2	4	4	5	1	3	28	1	3
A	1	4	4	4	1	3	1	3	1	3	3	1	1	55	2	4	4	5	1	3	28	1	3
A	1	4	4	4	2	1	1	1	2	3	1	0	1	55	2	4	4	5	1	3	28	1	3
A	1	5	5	5	1	3	2	1	2	1	2	0	1	55	2	4	4	5	1	3	28	1	3
A	1	5	5	5	2	2	1	2	3	1	2	1	1	55	2	4	4	5	1	3	28	1	3
A	1	6	6	6	1	2	1	1	3	1	1	1	1	55	2	4	4	5	1	3	28	1	3
A	1	6	6	6	2	2	2	2	1	3	1	0	1	55	2	4	4	5	1	3	28	1	3
A	1	7	7	7	1	1	1	1	1	3	2	0	1	55	2	4	4	5	1	3	28	1	3
A	1	7	7	7	2	3	1	1	2	3	3	1	1	55	2	4	4	5	1	3	28	1	3
A	1	8	8	8	1	1	2	2	1	2	2	1	1	55	2	4	4	5	1	3	28	1	3
A	1	8	8	8	2	1	1	2	3	1	1	0	1	55	2	4	4	5	1	3	28	1	3
A	2	9	1	1	1	1	1	2	1	3	3	0	1	49	2	7	1	3	1	1	12	1	3
A	2	9	1	1	2	2	1	3	3	3	2	1	1	49	2	7	1	3	1	1	12	1	3
A	2	10	2	2	1	2	1	1	1	3	1	1	1	49	2	7	1	3	1	1	12	1	3
A	2	10	2	2	2	3	2	3	2	3	1	0	1	49	2	7	1	3	1	1	12	1	3
A	2	11	3	3	1	3	2	1	3	3	1	1	1	49	2	7	1	3	1	1	12	1	3
A	2	11	3	3	2	1	1	3	1	3	1	0	1	49	2	7	1	3	1	1	12	1	3
A	2	12	4	4	1	3	1	3	1	3	3	0	1	49	2	7	1	3	1	1	12	1	3
A	2	12	4	4	2	1	1	1	2	3	1	1	1	49	2	7	1	3	1	1	12	1	3
A	2	13	5	5	1	3	2	1	2	1	2	0	1	49	2	7	1	3	1	1	12	1	3
A	2	13	5	5	2	2	1	2	3	1	2	1	1	49	2	7	1	3	1	1	12	1	3
A	2	14	6	6	1	2	1	1	3	1	1	1	1	49	2	7	1	3	1	1	12	1	3
A	2	14	6	6	2	2	2	2	1	3	1	0	1	49	2	7	1	3	1	1	12	1	3
A	2	15	7	7	1	1	1	1	1	3	2	0	1	49	2	7	1	3	1	1	12	1	3
A	2	15	7	7	2	3	1	1	2	3	3	1	1	49	2	7	1	3	1	1	12	1	3
A	2	16	8	8	1	1	2	2	1	2	2	1	1	49	2	7	1	3	1	1	12	1	3
A	2	16	8	8	2	1	1	2	3	1	1	0	1	49	2	7	1	3	1	1	12	1	3
A	3	17	1	1	1	1	1	2	1	3	3	1	1	40	2	6	2	4	1	2	15	1	2
A	3	17	1	1	2	2	1	3	3	3	2	0	1	40	2	6	2	4	1	2	15	1	2
A	3	18	2	2	1	2	1	1	1	3	1	0	1	40	2	6	2	4	1	2	15	1	2
A	3	18	2	2	2	3	2	3	2	3	1	1	1	40	2	6	2	4	1	2	15	1	2
A	3	19	3	3	1	3	2	1	3	3	1	1	1	40	2	6	2	4	1	2	15	1	2
A	3	19	3	3	2	1	1	3	1	3	1	0	1	40	2	6	2	4	1	2	15	1	2
A	3	20	4	4	1	3	1	3	1	3	3	1	1	40	2	6	2	4	1	2	15	1	2
A	3	20	4	4	2	1	1	1	2	3	1	0	1	40	2	6	2	4	1	2	15	1	2
A	3	21	5	5	1	3	2	1	2	1	2	0	1	40	2	6	2	4	1	2	15	1	2
A	3	21	5	5	2	2	1	2	3	1	2	1	1	40	2	6	2	4	1	2	15	1	2
A	3	22	6	6	1	2	1	1	3	1	1	0	1	40	2	6	2	4	1	2	15	1	2
A	3	22	6	6	2	2	2	2	1	3	1	1	1	40	2	6	2	4	1	2	15	1	2
A	3	23	7	7	1	1	1	1	1	3	2	1	1	40	2	6	2	4	1	2	15	1	2
A	3	23	7	7	2	3	1	1	2	3	3	0	1	40	2	6	2	4	1	2	15	1	2
A	3	24	8	8	1	1	2	2	1	2	2	1	1	40	2	6	2	4	1	2	15	1	2
A	3	24	8	8	2	1	1	2	3	1	1	0	1	40	2	6	2	4	1	2	15	1	2
A	4	25	1	1	1	1	1	2	1	3	3	1	1	40	2	7	1	3	1	1	15	1	2
A	4	25	1	1	2	2	1	3	3	3	2	0	1	40	2	7	1	3	1	1	15	1	2
A	4	26	2	2	1	2	1	1	1	3	1	0	1	40	2	7	1	3	1	1	15	1	2
A	4	26	2	2	2	3	2	3	2	3	1	1	1	40	2	7	1	3	1	1	15	1	2
A	4	27	3	3	1	3	2	1	3	3	1	1	1	40	2	7	1	3	1	1	15	1	2
A	4	27	3	3	2	1	1	3	1	3	1	0	1	40	2	7	1	3	1	1	15	1	2
A	4	28	4	4	1	3	1	3	1	3	3	1	1	40	2	7	1	3	1	1	15	1	2
A	4	28	4	4	2	1	1	1	2	3	1	0	1	40	2	7	1	3	1	1	15	1	2
A	4	29	5	5	1	3	2	1	2	1	2	0	1	40	2	7	1	3	1	1	15	1	2
A	4	29	5	5	2	2	1	2	3	1	2	1	1	40	2	7	1	3	1	1	15	1	2
A	4	30	6	6	1	2	1	1	3	1	1	0	1	40	2	7	1	3	1	1	15	1	2
A	4	30	6	6	2	2	2	2	1	3	1	1	1	40	2	7	1	3	1	1	15	1	2
A	4	31	7	7	1	1	1	1	1	3	2	1	1	40	2	7	1	3	1	1	15	1	2
A	4	31	7	7	2	3	1	1	2	3	3	0	1	40	2	7	1	3	1	1	15	1	2
A	4	32	8	8	1	1	2	2	1	2	2	1	1	40	2	7	1	3	1	1	15	1	2
A	4	32	8	8	2	1	1	2	3	1	1	0	1	40	2	7	1	3	1	1	15	1	2
A	5	33	1	1	1	1	1	2	1	3	3	1	1	45	2	3	4	5	1	5	20	2	2
A	5	33	1	1	2	2	1	3	3	3	2	0	1	45	2	3	4	5	1	5	20	2	2
A	5	34	2	2	1	2	1	1	1	3	1	1	1	45	2	3	4	5	1	5	20	2	2
A	5	34	2	2	2	3	2	3	2	3	1	0	1	45	2	3	4	5	1	5	20	2	2
A	5	35	3	3	1	3	2	1	3	3	1	0	1	45	2	3	4	5	1	5	20	2	2
A	5	35	3	3	2	1	1	3	1	3	1	1	1	45	2	3	4	5	1	5	20	2	2
A	5	36	4	4	1	3	1	3	1	3	3	1	1	45	2	3	4	5	1	5	20	2	2
A	5	36	4	4	2	1	1	1	2	3	1	0	1	45	2	3	4	5	1	5	20	2	2
A	5	37	5	5	1	3	2	1	2	1	2	0	1	45	2	3	4	5	1	5	20	2	2
A	5	37	5	5	2	2	1	2	3	1	2	1	1	45	2	3	4	5	1	5	20	2	2
A	5	38	6	6	1	2	1	1	3	1	1	1	1	45	2	3	4	5	1	5	20	2	2
A	5	38	6	6	2	2	2	2	1	3	1	0	1	45	2	3	4	5	1	5	20	2	2
A	5	39	7	7	1	1	1	1	1	3	2	0	1	45	2	3	4	5	1	5	20	2	2
A	5	39	7	7	2	3	1	1	2	3	3	1	1	45	2	3	4	5	1	5	20	2	2
A	5	40	8	8	1	1	2	2	1	2	2	1	1	45	2	3	4	5	1	5	20	2	2
A	5	40	8	8	2	1	1	2	3	1	1	0	1	45	2	3	4	5	1	5	20	2	2
A	6	41	1	1	1	1	1	2	1	3	3	1	1	20	2	4	4	2	1	1	5	1	2
A	6	41	1	1	2	2	1	3	3	3	2	0	1	20	2	4	4	2	1	1	5	1	2
A	6	42	2	2	1	2	1	1	1	3	1	1	1	20	2	4	4	2	1	1	5	1	2
A	6	42	2	2	2	3	2	3	2	3	1	0	1	20	2	4	4	2	1	1	5	1	2
A	6	43	3	3	1	3	2	1	3	3	1	1	1	20	2	4	4	2	1	1	5	1	2
A	6	43	3	3	2	1	1	3	1	3	1	0	1	20	2	4	4	2	1	1	5	1	2
A	6	44	4	4	1	3	1	3	1	3	3	0	1	20	2	4	4	2	1	1	5	1	2
A	6	44	4	4	2	1	1	1	2	3	1	1	1	20	2	4	4	2	1	1	5	1	2
A	6	45	5	5	1	3	2	1	2	1	2	1	1	20	2	4	4	2	1	1	5	1	2
A	6	45	5	5	2	2	1	2	3	1	2	0	1	20	2	4	4	2	1	1	5	1	2
A	6	46	6	6	1	2	1	1	3	1	1	1	1	20	2	4	4	2	1	1	5	1	2
A	6	46	6	6	2	2	2	2	1	3	1	0	1	20	2	4	4	2	1	1	5	1	2
A	6	47	7	7	1	1	1	1	1	3	2	0	1	20	2	4	4	2	1	1	5	1	2
A	6	47	7	7	2	3	1	1	2	3	3	1	1	20	2	4	4	2	1	1	5	1	2
A	6	48	8	8	1	1	2	2	1	2	2	1	1	20	2	4	4	2	1	1	5	1	2
A	6	48	8	8	2	1	1	2	3	1	1	0	1	20	2	4	4	2	1	1	5	1	2
A	7	49	1	1	1	1	1	2	1	3	3	0	1	60	3	6	4	2	1	2	30	1	3
A	7	49	1	1	2	2	1	3	3	3	2	1	1	60	3	6	4	2	1	2	30	1	3
A	7	50	2	2	1	2	1	1	1	3	1	0	1	60	3	6	4	2	1	2	30	1	3
A	7	50	2	2	2	3	2	3	2	3	1	1	1	60	3	6	4	2	1	2	30	1	3
A	7	51	3	3	1	3	2	1	3	3	1	1	1	60	3	6	4	2	1	2	30	1	3
A	7	51	3	3	2	1	1	3	1	3	1	0	1	60	3	6	4	2	1	2	30	1	3
A	7	52	4	4	1	3	1	3	1	3	3	0	1	60	3	6	4	2	1	2	30	1	3
A	7	52	4	4	2	1	1	1	2	3	1	1	1	60	3	6	4	2	1	2	30	1	3
A	7	53	5	5	1	3	2	1	2	1	2	1	1	60	3	6	4	2	1	2	30	1	3
A	7	53	5	5	2	2	1	2	3	1	2	0	1	60	3	6	4	2	1	2	30	1	3
A	7	54	6	6	1	2	1	1	3	1	1	0	1	60	3	6	4	2	1	2	30	1	3
A	7	54	6	6	2	2	2	2	1	3	1	1	1	60	3	6	4	2	1	2	30	1	3
A	7	55	7	7	1	1	1	1	1	3	2	1	1	60	3	6	4	2	1	2	30	1	3
A	7	55	7	7	2	3	1	1	2	3	3	0	1	60	3	6	4	2	1	2	30	1	3
A	7	56	8	8	1	1	2	2	1	2	2	0	1	60	3	6	4	2	1	2	30	1	3
A	7	56	8	8	2	1	1	2	3	1	1	1	1	60	3	6	4	2	1	2	30	1	3
A	8	57	1	1	1	1	1	2	1	3	3	0	1	35	2	7	1	2	1	2	15	1	3
A	8	57	1	1	2	2	1	3	3	3	2	1	1	35	2	7	1	2	1	2	15	1	3
A	8	58	2	2	1	2	1	1	1	3	1	1	1	35	2	7	1	2	1	2	15	1	3
A	8	58	2	2	2	3	2	3	2	3	1	0	1	35	2	7	1	2	1	2	15	1	3
A	8	59	3	3	1	3	2	1	3	3	1	1	1	35	2	7	1	2	1	2	15	1	3
A	8	59	3	3	2	1	1	3	1	3	1	0	1	35	2	7	1	2	1	2	15	1	3
A	8	60	4	4	1	3	1	3	1	3	3	1	1	35	2	7	1	2	1	2	15	1	3
A	8	60	4	4	2	1	1	1	2	3	1	0	1	35	2	7	1	2	1	2	15	1	3
A	8	61	5	5	1	3	2	1	2	1	2	0	1	35	2	7	1	2	1	2	15	1	3
A	8	61	5	5	2	2	1	2	3	1	2	1	1	35	2	7	1	2	1	2	15	1	3
A	8	62	6	6	1	2	1	1	3	1	1	1	1	35	2	7	1	2	1	2	15	1	3
A	8	62	6	6	2	2	2	2	1	3	1	0	1	35	2	7	1	2	1	2	15	1	3
A	8	63	7	7	1	1	1	1	1	3	2	1	1	35	2	7	1	2	1	2	15	1	3
A	8	63	7	7	2	3	1	1	2	3	3	0	1	35	2	7	1	2	1	2	15	1	3
A	8	64	8	8	1	1	2	2	1	2	2	0	1	35	2	7	1	2	1	2	15	1	3
A	8	64	8	8	2	1	1	2	3	1	1	1	1	35	2	7	1	2	1	2	15	1	3
A	9	65	1	1	1	1	1	2	1	3	3	1	1	45	2	7	2	3	1	4	15	1	3
A	9	65	1	1	2	2	1	3	3	3	2	0	1	45	2	7	2	3	1	4	15	1	3
A	9	66	2	2	1	2	1	1	1	3	1	1	1	45	2	7	2	3	1	4	15	1	3
A	9	66	2	2	2	3	2	3	2	3	1	0	1	45	2	7	2	3	1	4	15	1	3
A	9	67	3	3	1	3	2	1	3	3	1	0	1	45	2	7	2	3	1	4	15	1	3
A	9	67	3	3	2	1	1	3	1	3	1	1	1	45	2	7	2	3	1	4	15	1	3
A	9	68	4	4	1	3	1	3	1	3	3	1	1	45	2	7	2	3	1	4	15	1	3
A	9	68	4	4	2	1	1	1	2	3	1	0	1	45	2	7	2	3	1	4	15	1	3
A	9	69	5	5	1	3	2	1	2	1	2	0	1	45	2	7	2	3	1	4	15	1	3
A	9	69	5	5	2	2	1	2	3	1	2	1	1	45	2	7	2	3	1	4	15	1	3
A	9	70	6	6	1	2	1	1	3	1	1	0	1	45	2	7	2	3	1	4	15	1	3
A	9	70	6	6	2	2	2	2	1	3	1	1	1	45	2	7	2	3	1	4	15	1	3
A	9	71	7	7	1	1	1	1	1	3	2	1	1	45	2	7	2	3	1	4	15	1	3
A	9	71	7	7	2	3	1	1	2	3	3	0	1	45	2	7	2	3	1	4	15	1	3
A	9	72	8	8	1	1	2	2	1	2	2	1	1	45	2	7	2	3	1	4	15	1	3
A	9	72	8	8	2	1	1	2	3	1	1	0	1	45	2	7	2	3	1	4	15	1	3
A	10	73	1	1	1	1	1	2	1	3	3	1	1	38	2	6	1	2	1	1		1	2
A	10	73	1	1	2	2	1	3	3	3	2	0	1	38	2	6	1	2	1	1		1	2
A	10	74	2	2	1	2	1	1	1	3	1	1	1	38	2	6	1	2	1	1		1	2
A	10	74	2	2	2	3	2	3	2	3	1	0	1	38	2	6	1	2	1	1		1	2
A	10	75	3	3	1	3	2	1	3	3	1	1	1	38	2	6	1	2	1	1		1	2
A	10	75	3	3	2	1	1	3	1	3	1	0	1	38	2	6	1	2	1	1		1	2
A	10	76	4	4	1	3	1	3	1	3	3	0	1	38	2	6	1	2	1	1		1	2
A	10	76	4	4	2	1	1	1	2	3	1	1	1	38	2	6	1	2	1	1		1	2
A	10	77	5	5	1	3	2	1	2	1	2	1	1	38	2	6	1	2	1	1		1	2
A	10	77	5	5	2	2	1	2	3	1	2	0	1	38	2	6	1	2	1	1		1	2
A	10	78	6	6	1	2	1	1	3	1	1	1	1	38	2	6	1	2	1	1		1	2
A	10	78	6	6	2	2	2	2	1	3	1	0	1	38	2	6	1	2	1	1		1	2
A	10	79	7	7	1	1	1	1	1	3	2	1	1	38	2	6	1	2	1	1		1	2
A	10	79	7	7	2	3	1	1	2	3	3	0	1	38	2	6	1	2	1	1		1	2
A	10	80	8	8	1	1	2	2	1	2	2	1	1	38	2	6	1	2	1	1		1	2
A	10	80	8	8	2	1	1	2	3	1	1	0	1	38	2	6	1	2	1	1		1	2
A	11	81	1	1	1	1	1	2	1	3	3	1	1	38	2	6	1	2	1	3	9	1	2
A	11	81	1	1	2	2	1	3	3	3	2	0	1	38	2	6	1	2	1	3	9	1	2
A	11	82	2	2	1	2	1	1	1	3	1	1	1	38	2	6	1	2	1	3	9	1	2
A	11	82	2	2	2	3	2	3	2	3	1	0	1	38	2	6	1	2	1	3	9	1	2
A	11	83	3	3	1	3	2	1	3	3	1	0	1	38	2	6	1	2	1	3	9	1	2
A	11	83	3	3	2	1	1	3	1	3	1	1	1	38	2	6	1	2	1	3	9	1	2
A	11	84	4	4	1	3	1	3	1	3	3	0	1	38	2	6	1	2	1	3	9	1	2
A	11	84	4	4	2	1	1	1	2	3	1	1	1	38	2	6	1	2	1	3	9	1	2
A	11	85	5	5	1	3	2	1	2	1	2	0	1	38	2	6	1	2	1	3	9	1	2
A	11	85	5	5	2	2	1	2	3	1	2	1	1	38	2	6	1	2	1	3	9	1	2
A	11	86	6	6	1	2	1	1	3	1	1	0	1	38	2	6	1	2	1	3	9	1	2
A	11	86	6	6	2	2	2	2	1	3	1	1	1	38	2	6	1	2	1	3	9	1	2
A	11	87	7	7	1	1	1	1	1	3	2	1	1	38	2	6	1	2	1	3	9	1	2
A	11	87	7	7	2	3	1	1	2	3	3	0	1	38	2	6	1	2	1	3	9	1	2
A	11	88	8	8	1	1	2	2	1	2	2	1	1	38	2	6	1	2	1	3	9	1	2
A	11	88	8	8	2	1	1	2	3	1	1	0	1	38	2	6	1	2	1	3	9	1	2
A	12	89	1	1	1	1	1	2	1	3	3	1	1	48	2	7	1	3	1	4	18	1	3
A	12	89	1	1	2	2	1	3	3	3	2	0	1	48	2	7	1	3	1	4	18	1	3
A	12	90	2	2	1	2	1	1	1	3	1	1	1	48	2	7	1	3	1	4	18	1	3
A	12	90	2	2	2	3	2	3	2	3	1	0	1	48	2	7	1	3	1	4	18	1	3
A	12	91	3	3	1	3	2	1	3	3	1	1	1	48	2	7	1	3	1	4	18	1	3
A	12	91	3	3	2	1	1	3	1	3	1	0	1	48	2	7	1	3	1	4	18	1	3
A	12	92	4	4	1	3	1	3	1	3	3	1	1	48	2	7	1	3	1	4	18	1	3
A	12	92	4	4	2	1	1	1	2	3	1	0	1	48	2	7	1	3	1	4	18	1	3
A	12	93	5	5	1	3	2	1	2	1	2	1	1	48	2	7	1	3	1	4	18	1	3
A	12	93	5	5	2	2	1	2	3	1	2	0	1	48	2	7	1	3	1	4	18	1	3
A	12	94	6	6	1	2	1	1	3	1	1	0	1	48	2	7	1	3	1	4	18	1	3
A	12	94	6	6	2	2	2	2	1	3	1	1	1	48	2	7	1	3	1	4	18	1	3
A	12	95	7	7	1	1	1	1	1	3	2	1	1	48	2	7	1	3	1	4	18	1	3
A	12	95	7	7	2	3	1	1	2	3	3	0	1	48	2	7	1	3	1	4	18	1	3
A	12	96	8	8	1	1	2	2	1	2	2	1	1	48	2	7	1	3	1	4	18	1	3
A	12	96	8	8	2	1	1	2	3	1	1	0	1	48	2	7	1	3	1	4	18	1	3
A	13	97	1	1	1	1	1	2	1	3	3	1	1	48	2	7	1	3	1	4	16	1	3
A	13	97	1	1	2	2	1	3	3	3	2	0	1	48	2	7	1	3	1	4	16	1	3
A	13	98	2	2	1	2	1	1	1	3	1	0	1	48	2	7	1	3	1	4	16	1	3
A	13	98	2	2	2	3	2	3	2	3	1	1	1	48	2	7	1	3	1	4	16	1	3
A	13	99	3	3	1	3	2	1	3	3	1	1	1	48	2	7	1	3	1	4	16	1	3
A	13	99	3	3	2	1	1	3	1	3	1	0	1	48	2	7	1	3	1	4	16	1	3
A	13	100	4	4	1	3	1	3	1	3	3	1	1	48	2	7	1	3	1	4	16	1	3
A	13	100	4	4	2	1	1	1	2	3	1	0	1	48	2	7	1	3	1	4	16	1	3
A	13	101	5	5	1	3	2	1	2	1	2	1	1	48	2	7	1	3	1	4	16	1	3
A	13	101	5	5	2	2	1	2	3	1	2	0	1	48	2	7	1	3	1	4	16	1	3
A	13	102	6	6	1	2	1	1	3	1	1	0	1	48	2	7	1	3	1	4	16	1	3
A	13	102	6	6	2	2	2	2	1	3	1	1	1	48	2	7	1	3	1	4	16	1	3
A	13	103	7	7	1	1	1	1	1	3	2	0	1	48	2	7	1	3	1	4	16	1	3
A	13	103	7	7	2	3	1	1	2	3	3	1	1	48	2	7	1	3	1	4	16	1	3
A	13	104	8	8	1	1	2	2	1	2	2	1	1	48	2	7	1	3	1	4	16	1	3
A	13	104	8	8	2	1	1	2	3	1	1	0	1	48	2	7	1	3	1	4	16	1	3
A	14	105	1	1	1	1	1	2	1	3	3	1	1	35	2	7	1	3	1	4	11	1	2
A	14	105	1	1	2	2	1	3	3	3	2	0	1	35	2	7	1	3	1	4	11	1	2
A	14	106	2	2	1	2	1	1	1	3	1	1	1	35	2	7	1	3	1	4	11	1	2
A	14	106	2	2	2	3	2	3	2	3	1	0	1	35	2	7	1	3	1	4	11	1	2
A	14	107	3	3	1	3	2	1	3	3	1	1	1	35	2	7	1	3	1	4	11	1	2
A	14	107	3	3	2	1	1	3	1	3	1	0	1	35	2	7	1	3	1	4	11	1	2
A	14	108	4	4	1	3	1	3	1	3	3	0	1	35	2	7	1	3	1	4	11	1	2
A	14	108	4	4	2	1	1	1	2	3	1	1	1	35	2	7	1	3	1	4	11	1	2
A	14	109	5	5	1	3	2	1	2	1	2	1	1	35	2	7	1	3	1	4	11	1	2
A	14	109	5	5	2	2	1	2	3	1	2	0	1	35	2	7	1	3	1	4	11	1	2
A	14	110	6	6	1	2	1	1	3	1	1	1	1	35	2	7	1	3	1	4	11	1	2
A	14	110	6	6	2	2	2	2	1	3	1	0	1	35	2	7	1	3	1	4	11	1	2
A	14	111	7	7	1	1	1	1	1	3	2	0	1	35	2	7	1	3	1	4	11	1	2
A	14	111	7	7	2	3	1	1	2	3	3	1	1	35	2	7	1	3	1	4	11	1	2
A	14	112	8	8	1	1	2	2	1	2	2	1	1	35	2	7	1	3	1	4	11	1	2
A	14	112	8	8	2	1	1	2	3	1	1	0	1	35	2	7	1	3	1	4	11	1	2
A	15	113	1	1	1	1	1	2	1	3	3	1	1	27	2	4	2	2	1	2	1	2	2
A	15	113	1	1	2	2	1	3	3	3	2	0	1	27	2	4	2	2	1	2	1	2	2
A	15	114	2	2	1	2	1	1	1	3	1	1	1	27	2	4	2	2	1	2	1	2	2
A	15	114	2	2	2	3	2	3	2	3	1	0	1	27	2	4	2	2	1	2	1	2	2
A	15	115	3	3	1	3	2	1	3	3	1	0	1	27	2	4	2	2	1	2	1	2	2
A	15	115	3	3	2	1	1	3	1	3	1	1	1	27	2	4	2	2	1	2	1	2	2
A	15	116	4	4	1	3	1	3	1	3	3	1	1	27	2	4	2	2	1	2	1	2	2
A	15	116	4	4	2	1	1	1	2	3	1	0	1	27	2	4	2	2	1	2	1	2	2
A	15	117	5	5	1	3	2	1	2	1	2	1	1	27	2	4	2	2	1	2	1	2	2
A	15	117	5	5	2	2	1	2	3	1	2	0	1	27	2	4	2	2	1	2	1	2	2
A	15	118	6	6	1	2	1	1	3	1	1	0	1	27	2	4	2	2	1	2	1	2	2
A	15	118	6	6	2	2	2	2	1	3	1	1	1	27	2	4	2	2	1	2	1	2	2
A	15	119	7	7	1	1	1	1	1	3	2	1	1	27	2	4	2	2	1	2	1	2	2
A	15	119	7	7	2	3	1	1	2	3	3	0	1	27	2	4	2	2	1	2	1	2	2
A	15	120	8	8	1	1	2	2	1	2	2	1	1	27	2	4	2	2	1	2	1	2	2
A	15	120	8	8	2	1	1	2	3	1	1	0	1	27	2	4	2	2	1	2	1	2	2
A	16	121	1	1	1	1	1	2	1	3	3	1	1	30	1	6	4	5	2	6		2	2
A	16	121	1	1	2	2	1	3	3	3	2	0	1	30	1	6	4	5	2	6		2	2
A	16	122	2	2	1	2	1	1	1	3	1	0	1	30	1	6	4	5	2	6		2	2
A	16	122	2	2	2	3	2	3	2	3	1	1	1	30	1	6	4	5	2	6		2	2
A	16	123	3	3	1	3	2	1	3	3	1	1	1	30	1	6	4	5	2	6		2	2
A	16	123	3	3	2	1	1	3	1	3	1	0	1	30	1	6	4	5	2	6		2	2
A	16	124	4	4	1	3	1	3	1	3	3	0	1	30	1	6	4	5	2	6		2	2
A	16	124	4	4	2	1	1	1	2	3	1	1	1	30	1	6	4	5	2	6		2	2
A	16	125	5	5	1	3	2	1	2	1	2	1	1	30	1	6	4	5	2	6		2	2
A	16	125	5	5	2	2	1	2	3	1	2	0	1	30	1	6	4	5	2	6		2	2
A	16	126	6	6	1	2	1	1	3	1	1	0	1	30	1	6	4	5	2	6		2	2
A	16	126	6	6	2	2	2	2	1	3	1	1	1	30	1	6	4	5	2	6		2	2
A	16	127	7	7	1	1	1	1	1	3	2	1	1	30	1	6	4	5	2	6		2	2
A	16	127	7	7	2	3	1	1	2	3	3	0	1	30	1	6	4	5	2	6		2	2
A	16	128	8	8	1	1	2	2	1	2	2	1	1	30	1	6	4	5	2	6		2	2
A	16	128	8	8	2	1	1	2	3	1	1	0	1	30	1	6	4	5	2	6		2	2
A	17	129	1	1	1	1	1	2	1	3	3	1	1	46	2	6	1	4	1	1	20	1	4
A	17	129	1	1	2	2	1	3	3	3	2	0	1	46	2	6	1	4	1	1	20	1	4
A	17	130	2	2	1	2	1	1	1	3	1	1	1	46	2	6	1	4	1	1	20	1	4
A	17	130	2	2	2	3	2	3	2	3	1	0	1	46	2	6	1	4	1	1	20	1	4
A	17	131	3	3	1	3	2	1	3	3	1	1	1	46	2	6	1	4	1	1	20	1	4
A	17	131	3	3	2	1	1	3	1	3	1	0	1	46	2	6	1	4	1	1	20	1	4
A	17	132	4	4	1	3	1	3	1	3	3	0	1	46	2	6	1	4	1	1	20	1	4
A	17	132	4	4	2	1	1	1	2	3	1	1	1	46	2	6	1	4	1	1	20	1	4
A	17	133	5	5	1	3	2	1	2	1	2	0	1	46	2	6	1	4	1	1	20	1	4
A	17	133	5	5	2	2	1	2	3	1	2	1	1	46	2	6	1	4	1	1	20	1	4
A	17	134	6	6	1	2	1	1	3	1	1	0	1	46	2	6	1	4	1	1	20	1	4
A	17	134	6	6	2	2	2	2	1	3	1	1	1	46	2	6	1	4	1	1	20	1	4
A	17	135	7	7	1	1	1	1	1	3	2	1	1	46	2	6	1	4	1	1	20	1	4
A	17	135	7	7	2	3	1	1	2	3	3	0	1	46	2	6	1	4	1	1	20	1	4
A	17	136	8	8	1	1	2	2	1	2	2	0	1	46	2	6	1	4	1	1	20	1	4
A	17	136	8	8	2	1	1	2	3	1	1	1	1	46	2	6	1	4	1	1	20	1	4
A	18	137	1	1	1	1	1	2	1	3	3	0	1	44	4	5	4	5	1	6		2	3
A	18	137	1	1	2	2	1	3	3	3	2	1	1	44	4	5	4	5	1	6		2	3
A	18	138	2	2	1	2	1	1	1	3	1	1	1	44	4	5	4	5	1	6		2	3
A	18	138	2	2	2	3	2	3	2	3	1	0	1	44	4	5	4	5	1	6		2	3
A	18	139	3	3	1	3	2	1	3	3	1	0	1	44	4	5	4	5	1	6		2	3
A	18	139	3	3	2	1	1	3	1	3	1	1	1	44	4	5	4	5	1	6		2	3
A	18	140	4	4	1	3	1	3	1	3	3	1	1	44	4	5	4	5	1	6		2	3
A	18	140	4	4	2	1	1	1	2	3	1	0	1	44	4	5	4	5	1	6		2	3
A	18	141	5	5	1	3	2	1	2	1	2	0	1	44	4	5	4	5	1	6		2	3
A	18	141	5	5	2	2	1	2	3	1	2	1	1	44	4	5	4	5	1	6		2	3
A	18	142	6	6	1	2	1	1	3	1	1	1	1	44	4	5	4	5	1	6		2	3
A	18	142	6	6	2	2	2	2	1	3	1	0	1	44	4	5	4	5	1	6		2	3
A	18	143	7	7	1	1	1	1	1	3	2	0	1	44	4	5	4	5	1	6		2	3
A	18	143	7	7	2	3	1	1	2	3	3	1	1	44	4	5	4	5	1	6		2	3
A	18	144	8	8	1	1	2	2	1	2	2	1	1	44	4	5	4	5	1	6		2	3
A	18	144	8	8	2	1	1	2	3	1	1	0	1	44	4	5	4	5	1	6		2	3
A	19	145	1	1	1	1	1	2	1	3	3	1	1	28	1	7	1	4	2	3	3	1	2
A	19	145	1	1	2	2	1	3	3	3	2	0	1	28	1	7	1	4	2	3	3	1	2
A	19	146	2	2	1	2	1	1	1	3	1	0	1	28	1	7	1	4	2	3	3	1	2
A	19	146	2	2	2	3	2	3	2	3	1	1	1	28	1	7	1	4	2	3	3	1	2
A	19	147	3	3	1	3	2	1	3	3	1	1	1	28	1	7	1	4	2	3	3	1	2
A	19	147	3	3	2	1	1	3	1	3	1	0	1	28	1	7	1	4	2	3	3	1	2
A	19	148	4	4	1	3	1	3	1	3	3	0	1	28	1	7	1	4	2	3	3	1	2
A	19	148	4	4	2	1	1	1	2	3	1	1	1	28	1	7	1	4	2	3	3	1	2
A	19	149	5	5	1	3	2	1	2	1	2	1	1	28	1	7	1	4	2	3	3	1	2
A	19	149	5	5	2	2	1	2	3	1	2	0	1	28	1	7	1	4	2	3	3	1	2
A	19	150	6	6	1	2	1	1	3	1	1	0	1	28	1	7	1	4	2	3	3	1	2
A	19	150	6	6	2	2	2	2	1	3	1	1	1	28	1	7	1	4	2	3	3	1	2
A	19	151	7	7	1	1	1	1	1	3	2	1	1	28	1	7	1	4	2	3	3	1	2
A	19	151	7	7	2	3	1	1	2	3	3	0	1	28	1	7	1	4	2	3	3	1	2
A	19	152	8	8	1	1	2	2	1	2	2	1	1	28	1	7	1	4	2	3	3	1	2
A	19	152	8	8	2	1	1	2	3	1	1	0	1	28	1	7	1	4	2	3	3	1	2
A	20	153	1	1	1	1	1	2	1	3	3	1	1	35	1	4	4	4	2	6		2	2
A	20	153	1	1	2	2	1	3	3	3	2	0	1	35	1	4	4	4	2	6		2	2
A	20	154	2	2	1	2	1	1	1	3	1	0	1	35	1	4	4	4	2	6		2	2
A	20	154	2	2	2	3	2	3	2	3	1	1	1	35	1	4	4	4	2	6		2	2
A	20	155	3	3	1	3	2	1	3	3	1	1	1	35	1	4	4	4	2	6		2	2
A	20	155	3	3	2	1	1	3	1	3	1	0	1	35	1	4	4	4	2	6		2	2
A	20	156	4	4	1	3	1	3	1	3	3	0	1	35	1	4	4	4	2	6		2	2
A	20	156	4	4	2	1	1	1	2	3	1	1	1	35	1	4	4	4	2	6		2	2
A	20	157	5	5	1	3	2	1	2	1	2	1	1	35	1	4	4	4	2	6		2	2
A	20	157	5	5	2	2	1	2	3	1	2	0	1	35	1	4	4	4	2	6		2	2
A	20	158	6	6	1	2	1	1	3	1	1	0	1	35	1	4	4	4	2	6		2	2
A	20	158	6	6	2	2	2	2	1	3	1	1	1	35	1	4	4	4	2	6		2	2
A	20	159	7	7	1	1	1	1	1	3	2	1	1	35	1	4	4	4	2	6		2	2
A	20	159	7	7	2	3	1	1	2	3	3	0	1	35	1	4	4	4	2	6		2	2
A	20	160	8	8	1	1	2	2	1	2	2	1	1	35	1	4	4	4	2	6		2	2
A	20	160	8	8	2	1	1	2	3	1	1	0	1	35	1	4	4	4	2	6		2	2
A	21	161	1	1	1	1	1	2	1	3	3	1	1	32	2	6	1	4	1	1	7	1	3
A	21	161	1	1	2	2	1	3	3	3	2	0	1	32	2	6	1	4	1	1	7	1	3
A	21	162	2	2	1	2	1	1	1	3	1	0	1	32	2	6	1	4	1	1	7	1	3
A	21	162	2	2	2	3	2	3	2	3	1	1	1	32	2	6	1	4	1	1	7	1	3
A	21	163	3	3	1	3	2	1	3	3	1	1	1	32	2	6	1	4	1	1	7	1	3
A	21	163	3	3	2	1	1	3	1	3	1	0	1	32	2	6	1	4	1	1	7	1	3
A	21	164	4	4	1	3	1	3	1	3	3	0	1	32	2	6	1	4	1	1	7	1	3
A	21	164	4	4	2	1	1	1	2	3	1	1	1	32	2	6	1	4	1	1	7	1	3
A	21	165	5	5	1	3	2	1	2	1	2	1	1	32	2	6	1	4	1	1	7	1	3
A	21	165	5	5	2	2	1	2	3	1	2	0	1	32	2	6	1	4	1	1	7	1	3
A	21	166	6	6	1	2	1	1	3	1	1	0	1	32	2	6	1	4	1	1	7	1	3
A	21	166	6	6	2	2	2	2	1	3	1	1	1	32	2	6	1	4	1	1	7	1	3
A	21	167	7	7	1	1	1	1	1	3	2	1	1	32	2	6	1	4	1	1	7	1	3
A	21	167	7	7	2	3	1	1	2	3	3	0	1	32	2	6	1	4	1	1	7	1	3
A	21	168	8	8	1	1	2	2	1	2	2	0	1	32	2	6	1	4	1	1	7	1	3
A	21	168	8	8	2	1	1	2	3	1	1	1	1	32	2	6	1	4	1	1	7	1	3
A	22	169	1	1	1	1	1	2	1	3	3	1	1	48	4	5	4	4	1	5		2	1
A	22	169	1	1	2	2	1	3	3	3	2	0	1	48	4	5	4	4	1	5		2	1
A	22	170	2	2	1	2	1	1	1	3	1	1	1	48	4	5	4	4	1	5		2	1
A	22	170	2	2	2	3	2	3	2	3	1	0	1	48	4	5	4	4	1	5		2	1
A	22	171	3	3	1	3	2	1	3	3	1	1	1	48	4	5	4	4	1	5		2	1
A	22	171	3	3	2	1	1	3	1	3	1	0	1	48	4	5	4	4	1	5		2	1
A	22	172	4	4	1	3	1	3	1	3	3	1	1	48	4	5	4	4	1	5		2	1
A	22	172	4	4	2	1	1	1	2	3	1	0	1	48	4	5	4	4	1	5		2	1
A	22	173	5	5	1	3	2	1	2	1	2	1	1	48	4	5	4	4	1	5		2	1
A	22	173	5	5	2	2	1	2	3	1	2	0	1	48	4	5	4	4	1	5		2	1
A	22	174	6	6	1	2	1	1	3	1	1	1	1	48	4	5	4	4	1	5		2	1
A	22	174	6	6	2	2	2	2	1	3	1	0	1	48	4	5	4	4	1	5		2	1
A	22	175	7	7	1	1	1	1	1	3	2	1	1	48	4	5	4	4	1	5		2	1
A	22	175	7	7	2	3	1	1	2	3	3	0	1	48	4	5	4	4	1	5		2	1
A	22	176	8	8	1	1	2	2	1	2	2	1	1	48	4	5	4	4	1	5		2	1
A	22	176	8	8	2	1	1	2	3	1	1	0	1	48	4	5	4	4	1	5		2	1
A	23	177	1	1	1	1	1	2	1	3	3	1	1	38	2	5	2	5	1	2	14	2	2
A	23	177	1	1	2	2	1	3	3	3	2	0	1	38	2	5	2	5	1	2	14	2	2
A	23	178	2	2	1	2	1	1	1	3	1	0	1	38	2	5	2	5	1	2	14	2	2
A	23	178	2	2	2	3	2	3	2	3	1	1	1	38	2	5	2	5	1	2	14	2	2
A	23	179	3	3	1	3	2	1	3	3	1	1	1	38	2	5	2	5	1	2	14	2	2
A	23	179	3	3	2	1	1	3	1	3	1	0	1	38	2	5	2	5	1	2	14	2	2
A	23	180	4	4	1	3	1	3	1	3	3	1	1	38	2	5	2	5	1	2	14	2	2
A	23	180	4	4	2	1	1	1	2	3	1	0	1	38	2	5	2	5	1	2	14	2	2
A	23	181	5	5	1	3	2	1	2	1	2	0	1	38	2	5	2	5	1	2	14	2	2
A	23	181	5	5	2	2	1	2	3	1	2	1	1	38	2	5	2	5	1	2	14	2	2
A	23	182	6	6	1	2	1	1	3	1	1	0	1	38	2	5	2	5	1	2	14	2	2
A	23	182	6	6	2	2	2	2	1	3	1	1	1	38	2	5	2	5	1	2	14	2	2
A	23	183	7	7	1	1	1	1	1	3	2	1	1	38	2	5	2	5	1	2	14	2	2
A	23	183	7	7	2	3	1	1	2	3	3	0	1	38	2	5	2	5	1	2	14	2	2
A	23	184	8	8	1	1	2	2	1	2	2	0	1	38	2	5	2	5	1	2	14	2	2
A	23	184	8	8	2	1	1	2	3	1	1	1	1	38	2	5	2	5	1	2	14	2	2
A	24	185	1	1	1	1	1	2	1	3	3	1	1	54	2	3	4	4	1	2	30	2	1
A	24	185	1	1	2	2	1	3	3	3	2	0	1	54	2	3	4	4	1	2	30	2	1
A	24	186	2	2	1	2	1	1	1	3	1	1	1	54	2	3	4	4	1	2	30	2	1
A	24	186	2	2	2	3	2	3	2	3	1	0	1	54	2	3	4	4	1	2	30	2	1
A	24	187	3	3	1	3	2	1	3	3	1	1	1	54	2	3	4	4	1	2	30	2	1
A	24	187	3	3	2	1	1	3	1	3	1	0	1	54	2	3	4	4	1	2	30	2	1
A	24	188	4	4	1	3	1	3	1	3	3	1	1	54	2	3	4	4	1	2	30	2	1
A	24	188	4	4	2	1	1	1	2	3	1	0	1	54	2	3	4	4	1	2	30	2	1
A	24	189	5	5	1	3	2	1	2	1	2	0	1	54	2	3	4	4	1	2	30	2	1
A	24	189	5	5	2	2	1	2	3	1	2	1	1	54	2	3	4	4	1	2	30	2	1
A	24	190	6	6	1	2	1	1	3	1	1	0	1	54	2	3	4	4	1	2	30	2	1
A	24	190	6	6	2	2	2	2	1	3	1	1	1	54	2	3	4	4	1	2	30	2	1
A	24	191	7	7	1	1	1	1	1	3	2	1	1	54	2	3	4	4	1	2	30	2	1
A	24	191	7	7	2	3	1	1	2	3	3	0	1	54	2	3	4	4	1	2	30	2	1
A	24	192	8	8	1	1	2	2	1	2	2	1	1	54	2	3	4	4	1	2	30	2	1
A	24	192	8	8	2	1	1	2	3	1	1	0	1	54	2	3	4	4	1	2	30	2	1
A	25	193	1	1	1	1	1	2	1	3	3	1	2	44	2	6	3	4	2	6		2	1
A	25	193	1	1	2	2	1	3	3	3	2	0	2	44	2	6	3	4	2	6		2	1
A	25	194	2	2	1	2	1	1	1	3	1	0	2	44	2	6	3	4	2	6		2	1
A	25	194	2	2	2	3	2	3	2	3	1	1	2	44	2	6	3	4	2	6		2	1
A	25	195	3	3	1	3	2	1	3	3	1	1	2	44	2	6	3	4	2	6		2	1
A	25	195	3	3	2	1	1	3	1	3	1	0	2	44	2	6	3	4	2	6		2	1
A	25	196	4	4	1	3	1	3	1	3	3	0	2	44	2	6	3	4	2	6		2	1
A	25	196	4	4	2	1	1	1	2	3	1	1	2	44	2	6	3	4	2	6		2	1
A	25	197	5	5	1	3	2	1	2	1	2	1	2	44	2	6	3	4	2	6		2	1
A	25	197	5	5	2	2	1	2	3	1	2	0	2	44	2	6	3	4	2	6		2	1
A	25	198	6	6	1	2	1	1	3	1	1	1	2	44	2	6	3	4	2	6		2	1
A	25	198	6	6	2	2	2	2	1	3	1	0	2	44	2	6	3	4	2	6		2	1
A	25	199	7	7	1	1	1	1	1	3	2	0	2	44	2	6	3	4	2	6		2	1
A	25	199	7	7	2	3	1	1	2	3	3	1	2	44	2	6	3	4	2	6		2	1
A	25	200	8	8	1	1	2	2	1	2	2	1	2	44	2	6	3	4	2	6		2	1
A	25	200	8	8	2	1	1	2	3	1	1	0	2	44	2	6	3	4	2	6		2	1
A	26	201	1	1	1	1	1	2	1	3	3	1	1	31	2	5	4	3	1	2	3	2	2
A	26	201	1	1	2	2	1	3	3	3	2	0	1	31	2	5	4	3	1	2	3	2	2
A	26	202	2	2	1	2	1	1	1	3	1	0	1	31	2	5	4	3	1	2	3	2	2
A	26	202	2	2	2	3	2	3	2	3	1	1	1	31	2	5	4	3	1	2	3	2	2
A	26	203	3	3	1	3	2	1	3	3	1	1	1	31	2	5	4	3	1	2	3	2	2
A	26	203	3	3	2	1	1	3	1	3	1	0	1	31	2	5	4	3	1	2	3	2	2
A	26	204	4	4	1	3	1	3	1	3	3	0	1	31	2	5	4	3	1	2	3	2	2
A	26	204	4	4	2	1	1	1	2	3	1	1	1	31	2	5	4	3	1	2	3	2	2
A	26	205	5	5	1	3	2	1	2	1	2	1	1	31	2	5	4	3	1	2	3	2	2
A	26	205	5	5	2	2	1	2	3	1	2	0	1	31	2	5	4	3	1	2	3	2	2
A	26	206	6	6	1	2	1	1	3	1	1	1	1	31	2	5	4	3	1	2	3	2	2
A	26	206	6	6	2	2	2	2	1	3	1	0	1	31	2	5	4	3	1	2	3	2	2
A	26	207	7	7	1	1	1	1	1	3	2	0	1	31	2	5	4	3	1	2	3	2	2
A	26	207	7	7	2	3	1	1	2	3	3	1	1	31	2	5	4	3	1	2	3	2	2
A	26	208	8	8	1	1	2	2	1	2	2	1	1	31	2	5	4	3	1	2	3	2	2
A	26	208	8	8	2	1	1	2	3	1	1	0	1	31	2	5	4	3	1	2	3	2	2
A	27	209	1	1	1	1	1	2	1	3	3	0	1	31	2	7	2	2	1	4	7	1	3
A	27	209	1	1	2	2	1	3	3	3	2	1	1	31	2	7	2	2	1	4	7	1	3
A	27	210	2	2	1	2	1	1	1	3	1	1	1	31	2	7	2	2	1	4	7	1	3
A	27	210	2	2	2	3	2	3	2	3	1	0	1	31	2	7	2	2	1	4	7	1	3
A	27	211	3	3	1	3	2	1	3	3	1	0	1	31	2	7	2	2	1	4	7	1	3
A	27	211	3	3	2	1	1	3	1	3	1	1	1	31	2	7	2	2	1	4	7	1	3
A	27	212	4	4	1	3	1	3	1	3	3	1	1	31	2	7	2	2	1	4	7	1	3
A	27	212	4	4	2	1	1	1	2	3	1	0	1	31	2	7	2	2	1	4	7	1	3
A	27	213	5	5	1	3	2	1	2	1	2	1	1	31	2	7	2	2	1	4	7	1	3
A	27	213	5	5	2	2	1	2	3	1	2	0	1	31	2	7	2	2	1	4	7	1	3
A	27	214	6	6	1	2	1	1	3	1	1	1	1	31	2	7	2	2	1	4	7	1	3
A	27	214	6	6	2	2	2	2	1	3	1	0	1	31	2	7	2	2	1	4	7	1	3
A	27	215	7	7	1	1	1	1	1	3	2	1	1	31	2	7	2	2	1	4	7	1	3
A	27	215	7	7	2	3	1	1	2	3	3	0	1	31	2	7	2	2	1	4	7	1	3
A	27	216	8	8	1	1	2	2	1	2	2	1	1	31	2	7	2	2	1	4	7	1	3
A	27	216	8	8	2	1	1	2	3	1	1	0	1	31	2	7	2	2	1	4	7	1	3
A	28	217	1	1	1	1	1	2	1	3	3	0	1	35	2	6	4	3	1	4	10	1	2
A	28	217	1	1	2	2	1	3	3	3	2	1	1	35	2	6	4	3	1	4	10	1	2
A	28	218	2	2	1	2	1	1	1	3	1	1	1	35	2	6	4	3	1	4	10	1	2
A	28	218	2	2	2	3	2	3	2	3	1	0	1	35	2	6	4	3	1	4	10	1	2
A	28	219	3	3	1	3	2	1	3	3	1	0	1	35	2	6	4	3	1	4	10	1	2
A	28	219	3	3	2	1	1	3	1	3	1	1	1	35	2	6	4	3	1	4	10	1	2
A	28	220	4	4	1	3	1	3	1	3	3	1	1	35	2	6	4	3	1	4	10	1	2
A	28	220	4	4	2	1	1	1	2	3	1	0	1	35	2	6	4	3	1	4	10	1	2
A	28	221	5	5	1	3	2	1	2	1	2	1	1	35	2	6	4	3	1	4	10	1	2
A	28	221	5	5	2	2	1	2	3	1	2	0	1	35	2	6	4	3	1	4	10	1	2
A	28	222	6	6	1	2	1	1	3	1	1	1	1	35	2	6	4	3	1	4	10	1	2
A	28	222	6	6	2	2	2	2	1	3	1	0	1	35	2	6	4	3	1	4	10	1	2
A	28	223	7	7	1	1	1	1	1	3	2	1	1	35	2	6	4	3	1	4	10	1	2
A	28	223	7	7	2	3	1	1	2	3	3	0	1	35	2	6	4	3	1	4	10	1	2
A	28	224	8	8	1	1	2	2	1	2	2	0	1	35	2	6	4	3	1	4	10	1	2
A	28	224	8	8	2	1	1	2	3	1	1	1	1	35	2	6	4	3	1	4	10	1	2
A	29	225	1	1	1	1	1	2	1	3	3	0	1	49	2	6	1	5	1	3	25	1	2
A	29	225	1	1	2	2	1	3	3	3	2	1	1	49	2	6	1	5	1	3	25	1	2
A	29	226	2	2	1	2	1	1	1	3	1	1	1	49	2	6	1	5	1	3	25	1	2
A	29	226	2	2	2	3	2	3	2	3	1	0	1	49	2	6	1	5	1	3	25	1	2
A	29	227	3	3	1	3	2	1	3	3	1	0	1	49	2	6	1	5	1	3	25	1	2
A	29	227	3	3	2	1	1	3	1	3	1	1	1	49	2	6	1	5	1	3	25	1	2
A	29	228	4	4	1	3	1	3	1	3	3	1	1	49	2	6	1	5	1	3	25	1	2
A	29	228	4	4	2	1	1	1	2	3	1	0	1	49	2	6	1	5	1	3	25	1	2
A	29	229	5	5	1	3	2	1	2	1	2	0	1	49	2	6	1	5	1	3	25	1	2
A	29	229	5	5	2	2	1	2	3	1	2	1	1	49	2	6	1	5	1	3	25	1	2
A	29	230	6	6	1	2	1	1	3	1	1	0	1	49	2	6	1	5	1	3	25	1	2
A	29	230	6	6	2	2	2	2	1	3	1	1	1	49	2	6	1	5	1	3	25	1	2
A	29	231	7	7	1	1	1	1	1	3	2	0	1	49	2	6	1	5	1	3	25	1	2
A	29	231	7	7	2	3	1	1	2	3	3	1	1	49	2	6	1	5	1	3	25	1	2
A	29	232	8	8	1	1	2	2	1	2	2	1	1	49	2	6	1	5	1	3	25	1	2
A	29	232	8	8	2	1	1	2	3	1	1	0	1	49	2	6	1	5	1	3	25	1	2
A	30	233	1	1	1	1	1	2	1	3	3	1	1	29	4	4	4	3	1	5	4	2	1
A	30	233	1	1	2	2	1	3	3	3	2	0	1	29	4	4	4	3	1	5	4	2	1
A	30	234	2	2	1	2	1	1	1	3	1	0	1	29	4	4	4	3	1	5	4	2	1
A	30	234	2	2	2	3	2	3	2	3	1	1	1	29	4	4	4	3	1	5	4	2	1
A	30	235	3	3	1	3	2	1	3	3	1	1	1	29	4	4	4	3	1	5	4	2	1
A	30	235	3	3	2	1	1	3	1	3	1	0	1	29	4	4	4	3	1	5	4	2	1
A	30	236	4	4	1	3	1	3	1	3	3	1	1	29	4	4	4	3	1	5	4	2	1
A	30	236	4	4	2	1	1	1	2	3	1	0	1	29	4	4	4	3	1	5	4	2	1
A	30	237	5	5	1	3	2	1	2	1	2	1	1	29	4	4	4	3	1	5	4	2	1
A	30	237	5	5	2	2	1	2	3	1	2	0	1	29	4	4	4	3	1	5	4	2	1
A	30	238	6	6	1	2	1	1	3	1	1	0	1	29	4	4	4	3	1	5	4	2	1
A	30	238	6	6	2	2	2	2	1	3	1	1	1	29	4	4	4	3	1	5	4	2	1
A	30	239	7	7	1	1	1	1	1	3	2	0	1	29	4	4	4	3	1	5	4	2	1
A	30	239	7	7	2	3	1	1	2	3	3	1	1	29	4	4	4	3	1	5	4	2	1
A	30	240	8	8	1	1	2	2	1	2	2	1	1	29	4	4	4	3	1	5	4	2	1
A	30	240	8	8	2	1	1	2	3	1	1	0	1	29	4	4	4	3	1	5	4	2	1
A	31	241	1	1	1	1	1	2	1	3	3	0	1	26	1	6	1	2	2	1	1	2	2
A	31	241	1	1	2	2	1	3	3	3	2	1	1	26	1	6	1	2	2	1	1	2	2
A	31	242	2	2	1	2	1	1	1	3	1	1	1	26	1	6	1	2	2	1	1	2	2
A	31	242	2	2	2	3	2	3	2	3	1	0	1	26	1	6	1	2	2	1	1	2	2
A	31	243	3	3	1	3	2	1	3	3	1	0	1	26	1	6	1	2	2	1	1	2	2
A	31	243	3	3	2	1	1	3	1	3	1	1	1	26	1	6	1	2	2	1	1	2	2
A	31	244	4	4	1	3	1	3	1	3	3	1	1	26	1	6	1	2	2	1	1	2	2
A	31	244	4	4	2	1	1	1	2	3	1	0	1	26	1	6	1	2	2	1	1	2	2
A	31	245	5	5	1	3	2	1	2	1	2	1	1	26	1	6	1	2	2	1	1	2	2
A	31	245	5	5	2	2	1	2	3	1	2	0	1	26	1	6	1	2	2	1	1	2	2
A	31	246	6	6	1	2	1	1	3	1	1	0	1	26	1	6	1	2	2	1	1	2	2
A	31	246	6	6	2	2	2	2	1	3	1	1	1	26	1	6	1	2	2	1	1	2	2
A	31	247	7	7	1	1	1	1	1	3	2	1	1	26	1	6	1	2	2	1	1	2	2
A	31	247	7	7	2	3	1	1	2	3	3	0	1	26	1	6	1	2	2	1	1	2	2
A	31	248	8	8	1	1	2	2	1	2	2	1	1	26	1	6	1	2	2	1	1	2	2
A	31	248	8	8	2	1	1	2	3	1	1	0	1	26	1	6	1	2	2	1	1	2	2
A	32	249	1	1	1	1	1	2	1	3	3	0	1	63	2	3	4	7	1	5	30	2	1
A	32	249	1	1	2	2	1	3	3	3	2	1	1	63	2	3	4	7	1	5	30	2	1
A	32	250	2	2	1	2	1	1	1	3	1	1	1	63	2	3	4	7	1	5	30	2	1
A	32	250	2	2	2	3	2	3	2	3	1	0	1	63	2	3	4	7	1	5	30	2	1
A	32	251	3	3	1	3	2	1	3	3	1	0	1	63	2	3	4	7	1	5	30	2	1
A	32	251	3	3	2	1	1	3	1	3	1	1	1	63	2	3	4	7	1	5	30	2	1
A	32	252	4	4	1	3	1	3	1	3	3	1	1	63	2	3	4	7	1	5	30	2	1
A	32	252	4	4	2	1	1	1	2	3	1	0	1	63	2	3	4	7	1	5	30	2	1
A	32	253	5	5	1	3	2	1	2	1	2	1	1	63	2	3	4	7	1	5	30	2	1
A	32	253	5	5	2	2	1	2	3	1	2	0	1	63	2	3	4	7	1	5	30	2	1
A	32	254	6	6	1	2	1	1	3	1	1	1	1	63	2	3	4	7	1	5	30	2	1
A	32	254	6	6	2	2	2	2	1	3	1	0	1	63	2	3	4	7	1	5	30	2	1
A	32	255	7	7	1	1	1	1	1	3	2	0	1	63	2	3	4	7	1	5	30	2	1
A	32	255	7	7	2	3	1	1	2	3	3	1	1	63	2	3	4	7	1	5	30	2	1
A	32	256	8	8	1	1	2	2	1	2	2	1	1	63	2	3	4	7	1	5	30	2	1
A	32	256	8	8	2	1	1	2	3	1	1	0	1	63	2	3	4	7	1	5	30	2	1
A	33	257	1	1	1	1	1	2	1	3	3	0	1	51	2	5	4	4	1	2	30	2	2
A	33	257	1	1	2	2	1	3	3	3	2	1	1	51	2	5	4	4	1	2	30	2	2
A	33	258	2	2	1	2	1	1	1	3	1	1	1	51	2	5	4	4	1	2	30	2	2
A	33	258	2	2	2	3	2	3	2	3	1	0	1	51	2	5	4	4	1	2	30	2	2
A	33	259	3	3	1	3	2	1	3	3	1	1	1	51	2	5	4	4	1	2	30	2	2
A	33	259	3	3	2	1	1	3	1	3	1	0	1	51	2	5	4	4	1	2	30	2	2
A	33	260	4	4	1	3	1	3	1	3	3	0	1	51	2	5	4	4	1	2	30	2	2
A	33	260	4	4	2	1	1	1	2	3	1	1	1	51	2	5	4	4	1	2	30	2	2
A	33	261	5	5	1	3	2	1	2	1	2	1	1	51	2	5	4	4	1	2	30	2	2
A	33	261	5	5	2	2	1	2	3	1	2	0	1	51	2	5	4	4	1	2	30	2	2
A	33	262	6	6	1	2	1	1	3	1	1	0	1	51	2	5	4	4	1	2	30	2	2
A	33	262	6	6	2	2	2	2	1	3	1	1	1	51	2	5	4	4	1	2	30	2	2
A	33	263	7	7	1	1	1	1	1	3	2	0	1	51	2	5	4	4	1	2	30	2	2
A	33	263	7	7	2	3	1	1	2	3	3	1	1	51	2	5	4	4	1	2	30	2	2
A	33	264	8	8	1	1	2	2	1	2	2	1	1	51	2	5	4	4	1	2	30	2	2
A	33	264	8	8	2	1	1	2	3	1	1	0	1	51	2	5	4	4	1	2	30	2	2
A	34	265	1	1	1	1	1	2	1	3	3	1	1	47	2	7	1	5	1	3	22	1	3
A	34	265	1	1	2	2	1	3	3	3	2	0	1	47	2	7	1	5	1	3	22	1	3
A	34	266	2	2	1	2	1	1	1	3	1	0	1	47	2	7	1	5	1	3	22	1	3
A	34	266	2	2	2	3	2	3	2	3	1	1	1	47	2	7	1	5	1	3	22	1	3
A	34	267	3	3	1	3	2	1	3	3	1	1	1	47	2	7	1	5	1	3	22	1	3
A	34	267	3	3	2	1	1	3	1	3	1	0	1	47	2	7	1	5	1	3	22	1	3
A	34	268	4	4	1	3	1	3	1	3	3	0	1	47	2	7	1	5	1	3	22	1	3
A	34	268	4	4	2	1	1	1	2	3	1	1	1	47	2	7	1	5	1	3	22	1	3
A	34	269	5	5	1	3	2	1	2	1	2	1	1	47	2	7	1	5	1	3	22	1	3
A	34	269	5	5	2	2	1	2	3	1	2	0	1	47	2	7	1	5	1	3	22	1	3
A	34	270	6	6	1	2	1	1	3	1	1	0	1	47	2	7	1	5	1	3	22	1	3
A	34	270	6	6	2	2	2	2	1	3	1	1	1	47	2	7	1	5	1	3	22	1	3
A	34	271	7	7	1	1	1	1	1	3	2	0	1	47	2	7	1	5	1	3	22	1	3
A	34	271	7	7	2	3	1	1	2	3	3	1	1	47	2	7	1	5	1	3	22	1	3
A	34	272	8	8	1	1	2	2	1	2	2	1	1	47	2	7	1	5	1	3	22	1	3
A	34	272	8	8	2	1	1	2	3	1	1	0	1	47	2	7	1	5	1	3	22	1	3
A	35	273	1	1	1	1	1	2	1	3	3	0	1	39	2	8	2	3	1	1	10	1	3
A	35	273	1	1	2	2	1	3	3	3	2	1	1	39	2	8	2	3	1	1	10	1	3
A	35	274	2	2	1	2	1	1	1	3	1	1	1	39	2	8	2	3	1	1	10	1	3
A	35	274	2	2	2	3	2	3	2	3	1	0	1	39	2	8	2	3	1	1	10	1	3
A	35	275	3	3	1	3	2	1	3	3	1	0	1	39	2	8	2	3	1	1	10	1	3
A	35	275	3	3	2	1	1	3	1	3	1	1	1	39	2	8	2	3	1	1	10	1	3
A	35	276	4	4	1	3	1	3	1	3	3	1	1	39	2	8	2	3	1	1	10	1	3
A	35	276	4	4	2	1	1	1	2	3	1	0	1	39	2	8	2	3	1	1	10	1	3
A	35	277	5	5	1	3	2	1	2	1	2	0	1	39	2	8	2	3	1	1	10	1	3
A	35	277	5	5	2	2	1	2	3	1	2	1	1	39	2	8	2	3	1	1	10	1	3
A	35	278	6	6	1	2	1	1	3	1	1	1	1	39	2	8	2	3	1	1	10	1	3
A	35	278	6	6	2	2	2	2	1	3	1	0	1	39	2	8	2	3	1	1	10	1	3
A	35	279	7	7	1	1	1	1	1	3	2	0	1	39	2	8	2	3	1	1	10	1	3
A	35	279	7	7	2	3	1	1	2	3	3	1	1	39	2	8	2	3	1	1	10	1	3
A	35	280	8	8	1	1	2	2	1	2	2	1	1	39	2	8	2	3	1	1	10	1	3
A	35	280	8	8	2	1	1	2	3	1	1	0	1	39	2	8	2	3	1	1	10	1	3
A	36	281	1	1	1	1	1	2	1	3	3	0	1	20	1	4	4	4	2	6		2	1
A	36	281	1	1	2	2	1	3	3	3	2	1	1	20	1	4	4	4	2	6		2	1
A	36	282	2	2	1	2	1	1	1	3	1	1	1	20	1	4	4	4	2	6		2	1
A	36	282	2	2	2	3	2	3	2	3	1	0	1	20	1	4	4	4	2	6		2	1
A	36	283	3	3	1	3	2	1	3	3	1	1	1	20	1	4	4	4	2	6		2	1
A	36	283	3	3	2	1	1	3	1	3	1	0	1	20	1	4	4	4	2	6		2	1
A	36	284	4	4	1	3	1	3	1	3	3	0	1	20	1	4	4	4	2	6		2	1
A	36	284	4	4	2	1	1	1	2	3	1	1	1	20	1	4	4	4	2	6		2	1
A	36	285	5	5	1	3	2	1	2	1	2	1	1	20	1	4	4	4	2	6		2	1
A	36	285	5	5	2	2	1	2	3	1	2	0	1	20	1	4	4	4	2	6		2	1
A	36	286	6	6	1	2	1	1	3	1	1	0	1	20	1	4	4	4	2	6		2	1
A	36	286	6	6	2	2	2	2	1	3	1	1	1	20	1	4	4	4	2	6		2	1
A	36	287	7	7	1	1	1	1	1	3	2	0	1	20	1	4	4	4	2	6		2	1
A	36	287	7	7	2	3	1	1	2	3	3	1	1	20	1	4	4	4	2	6		2	1
A	36	288	8	8	1	1	2	2	1	2	2	1	1	20	1	4	4	4	2	6		2	1
A	36	288	8	8	2	1	1	2	3	1	1	0	1	20	1	4	4	4	2	6		2	1
A	37	289	1	1	1	1	1	2	1	3	3	0	1	63	3	4	4	7	1	5	30	2	1
A	37	289	1	1	2	2	1	3	3	3	2	1	1	63	3	4	4	7	1	5	30	2	1
A	37	290	2	2	1	2	1	1	1	3	1	1	1	63	3	4	4	7	1	5	30	2	1
A	37	290	2	2	2	3	2	3	2	3	1	0	1	63	3	4	4	7	1	5	30	2	1
A	37	291	3	3	1	3	2	1	3	3	1	0	1	63	3	4	4	7	1	5	30	2	1
A	37	291	3	3	2	1	1	3	1	3	1	1	1	63	3	4	4	7	1	5	30	2	1
A	37	292	4	4	1	3	1	3	1	3	3	1	1	63	3	4	4	7	1	5	30	2	1
A	37	292	4	4	2	1	1	1	2	3	1	0	1	63	3	4	4	7	1	5	30	2	1
A	37	293	5	5	1	3	2	1	2	1	2	1	1	63	3	4	4	7	1	5	30	2	1
A	37	293	5	5	2	2	1	2	3	1	2	0	1	63	3	4	4	7	1	5	30	2	1
A	37	294	6	6	1	2	1	1	3	1	1	0	1	63	3	4	4	7	1	5	30	2	1
A	37	294	6	6	2	2	2	2	1	3	1	1	1	63	3	4	4	7	1	5	30	2	1
A	37	295	7	7	1	1	1	1	1	3	2	1	1	63	3	4	4	7	1	5	30	2	1
A	37	295	7	7	2	3	1	1	2	3	3	0	1	63	3	4	4	7	1	5	30	2	1
A	37	296	8	8	1	1	2	2	1	2	2	1	1	63	3	4	4	7	1	5	30	2	1
A	37	296	8	8	2	1	1	2	3	1	1	0	1	63	3	4	4	7	1	5	30	2	1
A	38	297	1	1	1	1	1	2	1	3	3	0	1	32	2	5	4	3	1	5	10	2	1
A	38	297	1	1	2	2	1	3	3	3	2	1	1	32	2	5	4	3	1	5	10	2	1
A	38	298	2	2	1	2	1	1	1	3	1	1	1	32	2	5	4	3	1	5	10	2	1
A	38	298	2	2	2	3	2	3	2	3	1	0	1	32	2	5	4	3	1	5	10	2	1
A	38	299	3	3	1	3	2	1	3	3	1	0	1	32	2	5	4	3	1	5	10	2	1
A	38	299	3	3	2	1	1	3	1	3	1	1	1	32	2	5	4	3	1	5	10	2	1
A	38	300	4	4	1	3	1	3	1	3	3	1	1	32	2	5	4	3	1	5	10	2	1
A	38	300	4	4	2	1	1	1	2	3	1	0	1	32	2	5	4	3	1	5	10	2	1
A	38	301	5	5	1	3	2	1	2	1	2	0	1	32	2	5	4	3	1	5	10	2	1
A	38	301	5	5	2	2	1	2	3	1	2	1	1	32	2	5	4	3	1	5	10	2	1
A	38	302	6	6	1	2	1	1	3	1	1	1	1	32	2	5	4	3	1	5	10	2	1
A	38	302	6	6	2	2	2	2	1	3	1	0	1	32	2	5	4	3	1	5	10	2	1
A	38	303	7	7	1	1	1	1	1	3	2	1	1	32	2	5	4	3	1	5	10	2	1
A	38	303	7	7	2	3	1	1	2	3	3	0	1	32	2	5	4	3	1	5	10	2	1
A	38	304	8	8	1	1	2	2	1	2	2	0	1	32	2	5	4	3	1	5	10	2	1
A	38	304	8	8	2	1	1	2	3	1	1	1	1	32	2	5	4	3	1	5	10	2	1
A	39	305	1	1	1	1	1	2	1	3	3	0	2	46	2	4	3	5	2	6		2	1
A	39	305	1	1	2	2	1	3	3	3	2	1	2	46	2	4	3	5	2	6		2	1
A	39	306	2	2	1	2	1	1	1	3	1	1	2	46	2	4	3	5	2	6		2	1
A	39	306	2	2	2	3	2	3	2	3	1	0	2	46	2	4	3	5	2	6		2	1
A	39	307	3	3	1	3	2	1	3	3	1	1	2	46	2	4	3	5	2	6		2	1
A	39	307	3	3	2	1	1	3	1	3	1	0	2	46	2	4	3	5	2	6		2	1
A	39	308	4	4	1	3	1	3	1	3	3	1	2	46	2	4	3	5	2	6		2	1
A	39	308	4	4	2	1	1	1	2	3	1	0	2	46	2	4	3	5	2	6		2	1
A	39	309	5	5	1	3	2	1	2	1	2	0	2	46	2	4	3	5	2	6		2	1
A	39	309	5	5	2	2	1	2	3	1	2	1	2	46	2	4	3	5	2	6		2	1
A	39	310	6	6	1	2	1	1	3	1	1	1	2	46	2	4	3	5	2	6		2	1
A	39	310	6	6	2	2	2	2	1	3	1	0	2	46	2	4	3	5	2	6		2	1
A	39	311	7	7	1	1	1	1	1	3	2	0	2	46	2	4	3	5	2	6		2	1
A	39	311	7	7	2	3	1	1	2	3	3	1	2	46	2	4	3	5	2	6		2	1
A	39	312	8	8	1	1	2	2	1	2	2	0	2	46	2	4	3	5	2	6		2	1
A	39	312	8	8	2	1	1	2	3	1	1	1	2	46	2	4	3	5	2	6		2	1
A	40	313	1	1	1	1	1	2	1	3	3	1	2	55	2	4	1	4	2	1	30	2	2
A	40	313	1	1	2	2	1	3	3	3	2	0	2	55	2	4	1	4	2	1	30	2	2
A	40	314	2	2	1	2	1	1	1	3	1	1	2	55	2	4	1	4	2	1	30	2	2
A	40	314	2	2	2	3	2	3	2	3	1	0	2	55	2	4	1	4	2	1	30	2	2
A	40	315	3	3	1	3	2	1	3	3	1	0	2	55	2	4	1	4	2	1	30	2	2
A	40	315	3	3	2	1	1	3	1	3	1	1	2	55	2	4	1	4	2	1	30	2	2
A	40	316	4	4	1	3	1	3	1	3	3	1	2	55	2	4	1	4	2	1	30	2	2
A	40	316	4	4	2	1	1	1	2	3	1	0	2	55	2	4	1	4	2	1	30	2	2
A	40	317	5	5	1	3	2	1	2	1	2	0	2	55	2	4	1	4	2	1	30	2	2
A	40	317	5	5	2	2	1	2	3	1	2	1	2	55	2	4	1	4	2	1	30	2	2
A	40	318	6	6	1	2	1	1	3	1	1	1	2	55	2	4	1	4	2	1	30	2	2
A	40	318	6	6	2	2	2	2	1	3	1	0	2	55	2	4	1	4	2	1	30	2	2
A	40	319	7	7	1	1	1	1	1	3	2	1	2	55	2	4	1	4	2	1	30	2	2
A	40	319	7	7	2	3	1	1	2	3	3	0	2	55	2	4	1	4	2	1	30	2	2
A	40	320	8	8	1	1	2	2	1	2	2	0	2	55	2	4	1	4	2	1	30	2	2
A	40	320	8	8	2	1	1	2	3	1	1	1	2	55	2	4	1	4	2	1	30	2	2
A	41	321	1	1	1	1	1	2	1	3	3	1	1	41	2	8	2	3	1	2	15	1	4
A	41	321	1	1	2	2	1	3	3	3	2	0	1	41	2	8	2	3	1	2	15	1	4
A	41	322	2	2	1	2	1	1	1	3	1	0	1	41	2	8	2	3	1	2	15	1	4
A	41	322	2	2	2	3	2	3	2	3	1	1	1	41	2	8	2	3	1	2	15	1	4
A	41	323	3	3	1	3	2	1	3	3	1	1	1	41	2	8	2	3	1	2	15	1	4
A	41	323	3	3	2	1	1	3	1	3	1	0	1	41	2	8	2	3	1	2	15	1	4
A	41	324	4	4	1	3	1	3	1	3	3	0	1	41	2	8	2	3	1	2	15	1	4
A	41	324	4	4	2	1	1	1	2	3	1	1	1	41	2	8	2	3	1	2	15	1	4
A	41	325	5	5	1	3	2	1	2	1	2	1	1	41	2	8	2	3	1	2	15	1	4
A	41	325	5	5	2	2	1	2	3	1	2	0	1	41	2	8	2	3	1	2	15	1	4
A	41	326	6	6	1	2	1	1	3	1	1	1	1	41	2	8	2	3	1	2	15	1	4
A	41	326	6	6	2	2	2	2	1	3	1	0	1	41	2	8	2	3	1	2	15	1	4
A	41	327	7	7	1	1	1	1	1	3	2	0	1	41	2	8	2	3	1	2	15	1	4
A	41	327	7	7	2	3	1	1	2	3	3	1	1	41	2	8	2	3	1	2	15	1	4
A	41	328	8	8	1	1	2	2	1	2	2	1	1	41	2	8	2	3	1	2	15	1	4
A	41	328	8	8	2	1	1	2	3	1	1	0	1	41	2	8	2	3	1	2	15	1	4
A	42	329	1	1	1	1	1	2	1	3	3	1	1	36	2	8	1	2	1	3	5	1	3
A	42	329	1	1	2	2	1	3	3	3	2	0	1	36	2	8	1	2	1	3	5	1	3
A	42	330	2	2	1	2	1	1	1	3	1	0	1	36	2	8	1	2	1	3	5	1	3
A	42	330	2	2	2	3	2	3	2	3	1	1	1	36	2	8	1	2	1	3	5	1	3
A	42	331	3	3	1	3	2	1	3	3	1	0	1	36	2	8	1	2	1	3	5	1	3
A	42	331	3	3	2	1	1	3	1	3	1	1	1	36	2	8	1	2	1	3	5	1	3
A	42	332	4	4	1	3	1	3	1	3	3	1	1	36	2	8	1	2	1	3	5	1	3
A	42	332	4	4	2	1	1	1	2	3	1	0	1	36	2	8	1	2	1	3	5	1	3
A	42	333	5	5	1	3	2	1	2	1	2	0	1	36	2	8	1	2	1	3	5	1	3
A	42	333	5	5	2	2	1	2	3	1	2	1	1	36	2	8	1	2	1	3	5	1	3
A	42	334	6	6	1	2	1	1	3	1	1	1	1	36	2	8	1	2	1	3	5	1	3
A	42	334	6	6	2	2	2	2	1	3	1	0	1	36	2	8	1	2	1	3	5	1	3
A	42	335	7	7	1	1	1	1	1	3	2	0	1	36	2	8	1	2	1	3	5	1	3
A	42	335	7	7	2	3	1	1	2	3	3	1	1	36	2	8	1	2	1	3	5	1	3
A	42	336	8	8	1	1	2	2	1	2	2	1	1	36	2	8	1	2	1	3	5	1	3
A	42	336	8	8	2	1	1	2	3	1	1	0	1	36	2	8	1	2	1	3	5	1	3
A	43	337	1	1	1	1	1	2	1	3	3	0	1	30	2	7	1	2	1	1	4	1	3
A	43	337	1	1	2	2	1	3	3	3	2	1	1	30	2	7	1	2	1	1	4	1	3
A	43	338	2	2	1	2	1	1	1	3	1	1	1	30	2	7	1	2	1	1	4	1	3
A	43	338	2	2	2	3	2	3	2	3	1	0	1	30	2	7	1	2	1	1	4	1	3
A	43	339	3	3	1	3	2	1	3	3	1	0	1	30	2	7	1	2	1	1	4	1	3
A	43	339	3	3	2	1	1	3	1	3	1	1	1	30	2	7	1	2	1	1	4	1	3
A	43	340	4	4	1	3	1	3	1	3	3	1	1	30	2	7	1	2	1	1	4	1	3
A	43	340	4	4	2	1	1	1	2	3	1	0	1	30	2	7	1	2	1	1	4	1	3
A	43	341	5	5	1	3	2	1	2	1	2	1	1	30	2	7	1	2	1	1	4	1	3
A	43	341	5	5	2	2	1	2	3	1	2	0	1	30	2	7	1	2	1	1	4	1	3
A	43	342	6	6	1	2	1	1	3	1	1	0	1	30	2	7	1	2	1	1	4	1	3
A	43	342	6	6	2	2	2	2	1	3	1	1	1	30	2	7	1	2	1	1	4	1	3
A	43	343	7	7	1	1	1	1	1	3	2	1	1	30	2	7	1	2	1	1	4	1	3
A	43	343	7	7	2	3	1	1	2	3	3	0	1	30	2	7	1	2	1	1	4	1	3
A	43	344	8	8	1	1	2	2	1	2	2	0	1	30	2	7	1	2	1	1	4	1	3
A	43	344	8	8	2	1	1	2	3	1	1	1	1	30	2	7	1	2	1	1	4	1	3
A	44	345	1	1	1	1	1	2	1	3	3	0	1	27	1	6	4	3	2	6		2	2
A	44	345	1	1	2	2	1	3	3	3	2	1	1	27	1	6	4	3	2	6		2	2
A	44	346	2	2	1	2	1	1	1	3	1	1	1	27	1	6	4	3	2	6		2	2
A	44	346	2	2	2	3	2	3	2	3	1	0	1	27	1	6	4	3	2	6		2	2
A	44	347	3	3	1	3	2	1	3	3	1	0	1	27	1	6	4	3	2	6		2	2
A	44	347	3	3	2	1	1	3	1	3	1	1	1	27	1	6	4	3	2	6		2	2
A	44	348	4	4	1	3	1	3	1	3	3	1	1	27	1	6	4	3	2	6		2	2
A	44	348	4	4	2	1	1	1	2	3	1	0	1	27	1	6	4	3	2	6		2	2
A	44	349	5	5	1	3	2	1	2	1	2	1	1	27	1	6	4	3	2	6		2	2
A	44	349	5	5	2	2	1	2	3	1	2	0	1	27	1	6	4	3	2	6		2	2
A	44	350	6	6	1	2	1	1	3	1	1	0	1	27	1	6	4	3	2	6		2	2
A	44	350	6	6	2	2	2	2	1	3	1	1	1	27	1	6	4	3	2	6		2	2
A	44	351	7	7	1	1	1	1	1	3	2	1	1	27	1	6	4	3	2	6		2	2
A	44	351	7	7	2	3	1	1	2	3	3	0	1	27	1	6	4	3	2	6		2	2
A	44	352	8	8	1	1	2	2	1	2	2	0	1	27	1	6	4	3	2	6		2	2
A	44	352	8	8	2	1	1	2	3	1	1	1	1	27	1	6	4	3	2	6		2	2
A	45	353	1	1	1	1	1	2	1	3	3	0	1	52	2	3	4	4	1	2	30	2	2
A	45	353	1	1	2	2	1	3	3	3	2	1	1	52	2	3	4	4	1	2	30	2	2
A	45	354	2	2	1	2	1	1	1	3	1	1	1	52	2	3	4	4	1	2	30	2	2
A	45	354	2	2	2	3	2	3	2	3	1	0	1	52	2	3	4	4	1	2	30	2	2
A	45	355	3	3	1	3	2	1	3	3	1	0	1	52	2	3	4	4	1	2	30	2	2
A	45	355	3	3	2	1	1	3	1	3	1	1	1	52	2	3	4	4	1	2	30	2	2
A	45	356	4	4	1	3	1	3	1	3	3	1	1	52	2	3	4	4	1	2	30	2	2
A	45	356	4	4	2	1	1	1	2	3	1	0	1	52	2	3	4	4	1	2	30	2	2
A	45	357	5	5	1	3	2	1	2	1	2	0	1	52	2	3	4	4	1	2	30	2	2
A	45	357	5	5	2	2	1	2	3	1	2	1	1	52	2	3	4	4	1	2	30	2	2
A	45	358	6	6	1	2	1	1	3	1	1	1	1	52	2	3	4	4	1	2	30	2	2
A	45	358	6	6	2	2	2	2	1	3	1	0	1	52	2	3	4	4	1	2	30	2	2
A	45	359	7	7	1	1	1	1	1	3	2	0	1	52	2	3	4	4	1	2	30	2	2
A	45	359	7	7	2	3	1	1	2	3	3	1	1	52	2	3	4	4	1	2	30	2	2
A	45	360	8	8	1	1	2	2	1	2	2	1	1	52	2	3	4	4	1	2	30	2	2
A	45	360	8	8	2	1	1	2	3	1	1	0	1	52	2	3	4	4	1	2	30	2	2
A	46	361	1	1	1	1	1	2	1	3	3	1	1	49	2	5	2	6	1	1	19	2	4
A	46	361	1	1	2	2	1	3	3	3	2	0	1	49	2	5	2	6	1	1	19	2	4
A	46	362	2	2	1	2	1	1	1	3	1	0	1	49	2	5	2	6	1	1	19	2	4
A	46	362	2	2	2	3	2	3	2	3	1	1	1	49	2	5	2	6	1	1	19	2	4
A	46	363	3	3	1	3	2	1	3	3	1	1	1	49	2	5	2	6	1	1	19	2	4
A	46	363	3	3	2	1	1	3	1	3	1	0	1	49	2	5	2	6	1	1	19	2	4
A	46	364	4	4	1	3	1	3	1	3	3	1	1	49	2	5	2	6	1	1	19	2	4
A	46	364	4	4	2	1	1	1	2	3	1	0	1	49	2	5	2	6	1	1	19	2	4
A	46	365	5	5	1	3	2	1	2	1	2	0	1	49	2	5	2	6	1	1	19	2	4
A	46	365	5	5	2	2	1	2	3	1	2	1	1	49	2	5	2	6	1	1	19	2	4
A	46	366	6	6	1	2	1	1	3	1	1	0	1	49	2	5	2	6	1	1	19	2	4
A	46	366	6	6	2	2	2	2	1	3	1	1	1	49	2	5	2	6	1	1	19	2	4
A	46	367	7	7	1	1	1	1	1	3	2	1	1	49	2	5	2	6	1	1	19	2	4
A	46	367	7	7	2	3	1	1	2	3	3	0	1	49	2	5	2	6	1	1	19	2	4
A	46	368	8	8	1	1	2	2	1	2	2	1	1	49	2	5	2	6	1	1	19	2	4
A	46	368	8	8	2	1	1	2	3	1	1	0	1	49	2	5	2	6	1	1	19	2	4
A	47	369	1	1	1	1	1	2	1	3	3	0	1	38	2	5	1	4	1	2	15	2	2
A	47	369	1	1	2	2	1	3	3	3	2	1	1	38	2	5	1	4	1	2	15	2	2
A	47	370	2	2	1	2	1	1	1	3	1	1	1	38	2	5	1	4	1	2	15	2	2
A	47	370	2	2	2	3	2	3	2	3	1	0	1	38	2	5	1	4	1	2	15	2	2
A	47	371	3	3	1	3	2	1	3	3	1	1	1	38	2	5	1	4	1	2	15	2	2
A	47	371	3	3	2	1	1	3	1	3	1	0	1	38	2	5	1	4	1	2	15	2	2
A	47	372	4	4	1	3	1	3	1	3	3	1	1	38	2	5	1	4	1	2	15	2	2
A	47	372	4	4	2	1	1	1	2	3	1	0	1	38	2	5	1	4	1	2	15	2	2
A	47	373	5	5	1	3	2	1	2	1	2	1	1	38	2	5	1	4	1	2	15	2	2
A	47	373	5	5	2	2	1	2	3	1	2	0	1	38	2	5	1	4	1	2	15	2	2
A	47	374	6	6	1	2	1	1	3	1	1	0	1	38	2	5	1	4	1	2	15	2	2
A	47	374	6	6	2	2	2	2	1	3	1	1	1	38	2	5	1	4	1	2	15	2	2
A	47	375	7	7	1	1	1	1	1	3	2	0	1	38	2	5	1	4	1	2	15	2	2
A	47	375	7	7	2	3	1	1	2	3	3	1	1	38	2	5	1	4	1	2	15	2	2
A	47	376	8	8	1	1	2	2	1	2	2	1	1	38	2	5	1	4	1	2	15	2	2
A	47	376	8	8	2	1	1	2	3	1	1	0	1	38	2	5	1	4	1	2	15	2	2
A	48	377	1	1	1	1	1	2	1	3	3	0	1	46	2	6	4	3	1	6		2	2
A	48	377	1	1	2	2	1	3	3	3	2	1	1	46	2	6	4	3	1	6		2	2
A	48	378	2	2	1	2	1	1	1	3	1	0	1	46	2	6	4	3	1	6		2	2
A	48	378	2	2	2	3	2	3	2	3	1	1	1	46	2	6	4	3	1	6		2	2
A	48	379	3	3	1	3	2	1	3	3	1	1	1	46	2	6	4	3	1	6		2	2
A	48	379	3	3	2	1	1	3	1	3	1	0	1	46	2	6	4	3	1	6		2	2
A	48	380	4	4	1	3	1	3	1	3	3	1	1	46	2	6	4	3	1	6		2	2
A	48	380	4	4	2	1	1	1	2	3	1	0	1	46	2	6	4	3	1	6		2	2
A	48	381	5	5	1	3	2	1	2	1	2	1	1	46	2	6	4	3	1	6		2	2
A	48	381	5	5	2	2	1	2	3	1	2	0	1	46	2	6	4	3	1	6		2	2
A	48	382	6	6	1	2	1	1	3	1	1	1	1	46	2	6	4	3	1	6		2	2
A	48	382	6	6	2	2	2	2	1	3	1	0	1	46	2	6	4	3	1	6		2	2
A	48	383	7	7	1	1	1	1	1	3	2	0	1	46	2	6	4	3	1	6		2	2
A	48	383	7	7	2	3	1	1	2	3	3	1	1	46	2	6	4	3	1	6		2	2
A	48	384	8	8	1	1	2	2	1	2	2	0	1	46	2	6	4	3	1	6		2	2
A	48	384	8	8	2	1	1	2	3	1	1	1	1	46	2	6	4	3	1	6		2	2
A	49	385	1	1	1	1	1	2	1	3	3	0	1	41	2	5	1	4	1	4	19	1	3
A	49	385	1	1	2	2	1	3	3	3	2	1	1	41	2	5	1	4	1	4	19	1	3
A	49	386	2	2	1	2	1	1	1	3	1	1	1	41	2	5	1	4	1	4	19	1	3
A	49	386	2	2	2	3	2	3	2	3	1	0	1	41	2	5	1	4	1	4	19	1	3
A	49	387	3	3	1	3	2	1	3	3	1	0	1	41	2	5	1	4	1	4	19	1	3
A	49	387	3	3	2	1	1	3	1	3	1	1	1	41	2	5	1	4	1	4	19	1	3
A	49	388	4	4	1	3	1	3	1	3	3	0	1	41	2	5	1	4	1	4	19	1	3
A	49	388	4	4	2	1	1	1	2	3	1	1	1	41	2	5	1	4	1	4	19	1	3
A	49	389	5	5	1	3	2	1	2	1	2	1	1	41	2	5	1	4	1	4	19	1	3
A	49	389	5	5	2	2	1	2	3	1	2	0	1	41	2	5	1	4	1	4	19	1	3
A	49	390	6	6	1	2	1	1	3	1	1	0	1	41	2	5	1	4	1	4	19	1	3
A	49	390	6	6	2	2	2	2	1	3	1	1	1	41	2	5	1	4	1	4	19	1	3
A	49	391	7	7	1	1	1	1	1	3	2	1	1	41	2	5	1	4	1	4	19	1	3
A	49	391	7	7	2	3	1	1	2	3	3	0	1	41	2	5	1	4	1	4	19	1	3
A	49	392	8	8	1	1	2	2	1	2	2	0	1	41	2	5	1	4	1	4	19	1	3
A	49	392	8	8	2	1	1	2	3	1	1	1	1	41	2	5	1	4	1	4	19	1	3
A	50	393	1	1	1	1	1	2	1	3	3	1	1	30	2	4	4	3	1	5	3	2	1
A	50	393	1	1	2	2	1	3	3	3	2	0	1	30	2	4	4	3	1	5	3	2	1
A	50	394	2	2	1	2	1	1	1	3	1	0	1	30	2	4	4	3	1	5	3	2	1
A	50	394	2	2	2	3	2	3	2	3	1	1	1	30	2	4	4	3	1	5	3	2	1
A	50	395	3	3	1	3	2	1	3	3	1	1	1	30	2	4	4	3	1	5	3	2	1
A	50	395	3	3	2	1	1	3	1	3	1	0	1	30	2	4	4	3	1	5	3	2	1
A	50	396	4	4	1	3	1	3	1	3	3	0	1	30	2	4	4	3	1	5	3	2	1
A	50	396	4	4	2	1	1	1	2	3	1	1	1	30	2	4	4	3	1	5	3	2	1
A	50	397	5	5	1	3	2	1	2	1	2	0	1	30	2	4	4	3	1	5	3	2	1
A	50	397	5	5	2	2	1	2	3	1	2	1	1	30	2	4	4	3	1	5	3	2	1
A	50	398	6	6	1	2	1	1	3	1	1	1	1	30	2	4	4	3	1	5	3	2	1
A	50	398	6	6	2	2	2	2	1	3	1	0	1	30	2	4	4	3	1	5	3	2	1
A	50	399	7	7	1	1	1	1	1	3	2	1	1	30	2	4	4	3	1	5	3	2	1
A	50	399	7	7	2	3	1	1	2	3	3	0	1	30	2	4	4	3	1	5	3	2	1
A	50	400	8	8	1	1	2	2	1	2	2	0	1	30	2	4	4	3	1	5	3	2	1
A	50	400	8	8	2	1	1	2	3	1	1	1	1	30	2	4	4	3	1	5	3	2	1
A	51	401	1	1	1	1	1	2	1	3	3	0	1	38	2	6	2	3	1	1	12	1	3
A	51	401	1	1	2	2	1	3	3	3	2	1	1	38	2	6	2	3	1	1	12	1	3
A	51	402	2	2	1	2	1	1	1	3	1	1	1	38	2	6	2	3	1	1	12	1	3
A	51	402	2	2	2	3	2	3	2	3	1	0	1	38	2	6	2	3	1	1	12	1	3
A	51	403	3	3	1	3	2	1	3	3	1	0	1	38	2	6	2	3	1	1	12	1	3
A	51	403	3	3	2	1	1	3	1	3	1	1	1	38	2	6	2	3	1	1	12	1	3
A	51	404	4	4	1	3	1	3	1	3	3	1	1	38	2	6	2	3	1	1	12	1	3
A	51	404	4	4	2	1	1	1	2	3	1	0	1	38	2	6	2	3	1	1	12	1	3
A	51	405	5	5	1	3	2	1	2	1	2	0	1	38	2	6	2	3	1	1	12	1	3
A	51	405	5	5	2	2	1	2	3	1	2	1	1	38	2	6	2	3	1	1	12	1	3
A	51	406	6	6	1	2	1	1	3	1	1	0	1	38	2	6	2	3	1	1	12	1	3
A	51	406	6	6	2	2	2	2	1	3	1	1	1	38	2	6	2	3	1	1	12	1	3
A	51	407	7	7	1	1	1	1	1	3	2	0	1	38	2	6	2	3	1	1	12	1	3
A	51	407	7	7	2	3	1	1	2	3	3	1	1	38	2	6	2	3	1	1	12	1	3
A	51	408	8	8	1	1	2	2	1	2	2	0	1	38	2	6	2	3	1	1	12	1	3
A	51	408	8	8	2	1	1	2	3	1	1	1	1	38	2	6	2	3	1	1	12	1	3
A	52	409	1	1	1	1	1	2	1	3	3	0	1	36	1	6	2	3	2	1	6	1	3
A	52	409	1	1	2	2	1	3	3	3	2	1	1	36	1	6	2	3	2	1	6	1	3
A	52	410	2	2	1	2	1	1	1	3	1	1	1	36	1	6	2	3	2	1	6	1	3
A	52	410	2	2	2	3	2	3	2	3	1	0	1	36	1	6	2	3	2	1	6	1	3
A	52	411	3	3	1	3	2	1	3	3	1	0	1	36	1	6	2	3	2	1	6	1	3
A	52	411	3	3	2	1	1	3	1	3	1	1	1	36	1	6	2	3	2	1	6	1	3
A	52	412	4	4	1	3	1	3	1	3	3	1	1	36	1	6	2	3	2	1	6	1	3
A	52	412	4	4	2	1	1	1	2	3	1	0	1	36	1	6	2	3	2	1	6	1	3
A	52	413	5	5	1	3	2	1	2	1	2	0	1	36	1	6	2	3	2	1	6	1	3
A	52	413	5	5	2	2	1	2	3	1	2	1	1	36	1	6	2	3	2	1	6	1	3
A	52	414	6	6	1	2	1	1	3	1	1	0	1	36	1	6	2	3	2	1	6	1	3
A	52	414	6	6	2	2	2	2	1	3	1	1	1	36	1	6	2	3	2	1	6	1	3
A	52	415	7	7	1	1	1	1	1	3	2	0	1	36	1	6	2	3	2	1	6	1	3
A	52	415	7	7	2	3	1	1	2	3	3	1	1	36	1	6	2	3	2	1	6	1	3
A	52	416	8	8	1	1	2	2	1	2	2	1	1	36	1	6	2	3	2	1	6	1	3
A	52	416	8	8	2	1	1	2	3	1	1	0	1	36	1	6	2	3	2	1	6	1	3
A	53	417	1	1	1	1	1	2	1	3	3	1	1	21	1	5	4	6	2	6		2	1
A	53	417	1	1	2	2	1	3	3	3	2	0	1	21	1	5	4	6	2	6		2	1
A	53	418	2	2	1	2	1	1	1	3	1	0	1	21	1	5	4	6	2	6		2	1
A	53	418	2	2	2	3	2	3	2	3	1	1	1	21	1	5	4	6	2	6		2	1
A	53	419	3	3	1	3	2	1	3	3	1	1	1	21	1	5	4	6	2	6		2	1
A	53	419	3	3	2	1	1	3	1	3	1	0	1	21	1	5	4	6	2	6		2	1
A	53	420	4	4	1	3	1	3	1	3	3	0	1	21	1	5	4	6	2	6		2	1
A	53	420	4	4	2	1	1	1	2	3	1	1	1	21	1	5	4	6	2	6		2	1
A	53	421	5	5	1	3	2	1	2	1	2	1	1	21	1	5	4	6	2	6		2	1
A	53	421	5	5	2	2	1	2	3	1	2	0	1	21	1	5	4	6	2	6		2	1
A	53	422	6	6	1	2	1	1	3	1	1	0	1	21	1	5	4	6	2	6		2	1
A	53	422	6	6	2	2	2	2	1	3	1	1	1	21	1	5	4	6	2	6		2	1
A	53	423	7	7	1	1	1	1	1	3	2	1	1	21	1	5	4	6	2	6		2	1
A	53	423	7	7	2	3	1	1	2	3	3	0	1	21	1	5	4	6	2	6		2	1
A	53	424	8	8	1	1	2	2	1	2	2	0	1	21	1	5	4	6	2	6		2	1
A	53	424	8	8	2	1	1	2	3	1	1	1	1	21	1	5	4	6	2	6		2	1
A	54	425	1	1	1	1	1	2	1	3	3	1	1	43	3	6	2	3	1	3	20	2	2
A	54	425	1	1	2	2	1	3	3	3	2	0	1	43	3	6	2	3	1	3	20	2	2
A	54	426	2	2	1	2	1	1	1	3	1	0	1	43	3	6	2	3	1	3	20	2	2
A	54	426	2	2	2	3	2	3	2	3	1	1	1	43	3	6	2	3	1	3	20	2	2
A	54	427	3	3	1	3	2	1	3	3	1	0	1	43	3	6	2	3	1	3	20	2	2
A	54	427	3	3	2	1	1	3	1	3	1	1	1	43	3	6	2	3	1	3	20	2	2
A	54	428	4	4	1	3	1	3	1	3	3	1	1	43	3	6	2	3	1	3	20	2	2
A	54	428	4	4	2	1	1	1	2	3	1	0	1	43	3	6	2	3	1	3	20	2	2
A	54	429	5	5	1	3	2	1	2	1	2	0	1	43	3	6	2	3	1	3	20	2	2
A	54	429	5	5	2	2	1	2	3	1	2	1	1	43	3	6	2	3	1	3	20	2	2
A	54	430	6	6	1	2	1	1	3	1	1	1	1	43	3	6	2	3	1	3	20	2	2
A	54	430	6	6	2	2	2	2	1	3	1	0	1	43	3	6	2	3	1	3	20	2	2
A	54	431	7	7	1	1	1	1	1	3	2	0	1	43	3	6	2	3	1	3	20	2	2
A	54	431	7	7	2	3	1	1	2	3	3	1	1	43	3	6	2	3	1	3	20	2	2
A	54	432	8	8	1	1	2	2	1	2	2	0	1	43	3	6	2	3	1	3	20	2	2
A	54	432	8	8	2	1	1	2	3	1	1	1	1	43	3	6	2	3	1	3	20	2	2
A	55	433	1	1	1	1	1	2	1	3	3	0	1	51	2	6	1	5	1	1	30	1	2
A	55	433	1	1	2	2	1	3	3	3	2	1	1	51	2	6	1	5	1	1	30	1	2
A	55	434	2	2	1	2	1	1	1	3	1	1	1	51	2	6	1	5	1	1	30	1	2
A	55	434	2	2	2	3	2	3	2	3	1	0	1	51	2	6	1	5	1	1	30	1	2
A	55	435	3	3	1	3	2	1	3	3	1	0	1	51	2	6	1	5	1	1	30	1	2
A	55	435	3	3	2	1	1	3	1	3	1	1	1	51	2	6	1	5	1	1	30	1	2
A	55	436	4	4	1	3	1	3	1	3	3	1	1	51	2	6	1	5	1	1	30	1	2
A	55	436	4	4	2	1	1	1	2	3	1	0	1	51	2	6	1	5	1	1	30	1	2
A	55	437	5	5	1	3	2	1	2	1	2	1	1	51	2	6	1	5	1	1	30	1	2
A	55	437	5	5	2	2	1	2	3	1	2	0	1	51	2	6	1	5	1	1	30	1	2
A	55	438	6	6	1	2	1	1	3	1	1	1	1	51	2	6	1	5	1	1	30	1	2
A	55	438	6	6	2	2	2	2	1	3	1	0	1	51	2	6	1	5	1	1	30	1	2
A	55	439	7	7	1	1	1	1	1	3	2	1	1	51	2	6	1	5	1	1	30	1	2
A	55	439	7	7	2	3	1	1	2	3	3	0	1	51	2	6	1	5	1	1	30	1	2
A	55	440	8	8	1	1	2	2	1	2	2	0	1	51	2	6	1	5	1	1	30	1	2
A	55	440	8	8	2	1	1	2	3	1	1	1	1	51	2	6	1	5	1	1	30	1	2
A	56	441	1	1	1	1	1	2	1	3	3	0	1	32	2	5	1	3	1	5	9	1	2
A	56	441	1	1	2	2	1	3	3	3	2	1	1	32	2	5	1	3	1	5	9	1	2
A	56	442	2	2	1	2	1	1	1	3	1	1	1	32	2	5	1	3	1	5	9	1	2
A	56	442	2	2	2	3	2	3	2	3	1	0	1	32	2	5	1	3	1	5	9	1	2
A	56	443	3	3	1	3	2	1	3	3	1	1	1	32	2	5	1	3	1	5	9	1	2
A	56	443	3	3	2	1	1	3	1	3	1	0	1	32	2	5	1	3	1	5	9	1	2
A	56	444	4	4	1	3	1	3	1	3	3	0	1	32	2	5	1	3	1	5	9	1	2
A	56	444	4	4	2	1	1	1	2	3	1	1	1	32	2	5	1	3	1	5	9	1	2
A	56	445	5	5	1	3	2	1	2	1	2	1	1	32	2	5	1	3	1	5	9	1	2
A	56	445	5	5	2	2	1	2	3	1	2	0	1	32	2	5	1	3	1	5	9	1	2
A	56	446	6	6	1	2	1	1	3	1	1	0	1	32	2	5	1	3	1	5	9	1	2
A	56	446	6	6	2	2	2	2	1	3	1	1	1	32	2	5	1	3	1	5	9	1	2
A	56	447	7	7	1	1	1	1	1	3	2	1	1	32	2	5	1	3	1	5	9	1	2
A	56	447	7	7	2	3	1	1	2	3	3	0	1	32	2	5	1	3	1	5	9	1	2
A	56	448	8	8	1	1	2	2	1	2	2	1	1	32	2	5	1	3	1	5	9	1	2
A	56	448	8	8	2	1	1	2	3	1	1	0	1	32	2	5	1	3	1	5	9	1	2
A	57	449	1	1	1	1	1	2	1	3	3	0	2	43	2	4	3	2	2	6		2	1
A	57	449	1	1	2	2	1	3	3	3	2	1	2	43	2	4	3	2	2	6		2	1
A	57	450	2	2	1	2	1	1	1	3	1	1	2	43	2	4	3	2	2	6		2	1
A	57	450	2	2	2	3	2	3	2	3	1	0	2	43	2	4	3	2	2	6		2	1
A	57	451	3	3	1	3	2	1	3	3	1	1	2	43	2	4	3	2	2	6		2	1
A	57	451	3	3	2	1	1	3	1	3	1	0	2	43	2	4	3	2	2	6		2	1
A	57	452	4	4	1	3	1	3	1	3	3	0	2	43	2	4	3	2	2	6		2	1
A	57	452	4	4	2	1	1	1	2	3	1	1	2	43	2	4	3	2	2	6		2	1
A	57	453	5	5	1	3	2	1	2	1	2	1	2	43	2	4	3	2	2	6		2	1
A	57	453	5	5	2	2	1	2	3	1	2	0	2	43	2	4	3	2	2	6		2	1
A	57	454	6	6	1	2	1	1	3	1	1	1	2	43	2	4	3	2	2	6		2	1
A	57	454	6	6	2	2	2	2	1	3	1	0	2	43	2	4	3	2	2	6		2	1
A	57	455	7	7	1	1	1	1	1	3	2	0	2	43	2	4	3	2	2	6		2	1
A	57	455	7	7	2	3	1	1	2	3	3	1	2	43	2	4	3	2	2	6		2	1
A	57	456	8	8	1	1	2	2	1	2	2	1	2	43	2	4	3	2	2	6		2	1
A	57	456	8	8	2	1	1	2	3	1	1	0	2	43	2	4	3	2	2	6		2	1
A	58	457	1	1	1	1	1	2	1	3	3	1	1	37	2	7	1	4	1	1	12	2	2
A	58	457	1	1	2	2	1	3	3	3	2	0	1	37	2	7	1	4	1	1	12	2	2
A	58	458	2	2	1	2	1	1	1	3	1	0	1	37	2	7	1	4	1	1	12	2	2
A	58	458	2	2	2	3	2	3	2	3	1	1	1	37	2	7	1	4	1	1	12	2	2
A	58	459	3	3	1	3	2	1	3	3	1	0	1	37	2	7	1	4	1	1	12	2	2
A	58	459	3	3	2	1	1	3	1	3	1	1	1	37	2	7	1	4	1	1	12	2	2
A	58	460	4	4	1	3	1	3	1	3	3	0	1	37	2	7	1	4	1	1	12	2	2
A	58	460	4	4	2	1	1	1	2	3	1	1	1	37	2	7	1	4	1	1	12	2	2
A	58	461	5	5	1	3	2	1	2	1	2	1	1	37	2	7	1	4	1	1	12	2	2
A	58	461	5	5	2	2	1	2	3	1	2	0	1	37	2	7	1	4	1	1	12	2	2
A	58	462	6	6	1	2	1	1	3	1	1	1	1	37	2	7	1	4	1	1	12	2	2
A	58	462	6	6	2	2	2	2	1	3	1	0	1	37	2	7	1	4	1	1	12	2	2
A	58	463	7	7	1	1	1	1	1	3	2	1	1	37	2	7	1	4	1	1	12	2	2
A	58	463	7	7	2	3	1	1	2	3	3	0	1	37	2	7	1	4	1	1	12	2	2
A	58	464	8	8	1	1	2	2	1	2	2	0	1	37	2	7	1	4	1	1	12	2	2
A	58	464	8	8	2	1	1	2	3	1	1	1	1	37	2	7	1	4	1	1	12	2	2
A	59	465	1	1	1	1	1	2	1	3	3	1	1	31	4	6	4		1	6		1	2
A	59	465	1	1	2	2	1	3	3	3	2	0	1	31	4	6	4		1	6		1	2
A	59	466	2	2	1	2	1	1	1	3	1	1	1	31	4	6	4		1	6		1	2
A	59	466	2	2	2	3	2	3	2	3	1	0	1	31	4	6	4		1	6		1	2
A	59	467	3	3	1	3	2	1	3	3	1	0	1	31	4	6	4		1	6		1	2
A	59	467	3	3	2	1	1	3	1	3	1	1	1	31	4	6	4		1	6		1	2
A	59	468	4	4	1	3	1	3	1	3	3	1	1	31	4	6	4		1	6		1	2
A	59	468	4	4	2	1	1	1	2	3	1	0	1	31	4	6	4		1	6		1	2
A	59	469	5	5	1	3	2	1	2	1	2	0	1	31	4	6	4		1	6		1	2
A	59	469	5	5	2	2	1	2	3	1	2	1	1	31	4	6	4		1	6		1	2
A	59	470	6	6	1	2	1	1	3	1	1	1	1	31	4	6	4		1	6		1	2
A	59	470	6	6	2	2	2	2	1	3	1	0	1	31	4	6	4		1	6		1	2
A	59	471	7	7	1	1	1	1	1	3	2	0	1	31	4	6	4		1	6		1	2
A	59	471	7	7	2	3	1	1	2	3	3	1	1	31	4	6	4		1	6		1	2
A	59	472	8	8	1	1	2	2	1	2	2	1	1	31	4	6	4		1	6		1	2
A	59	472	8	8	2	1	1	2	3	1	1	0	1	31	4	6	4		1	6		1	2
A	60	473	1	1	1	1	1	2	1	3	3	1	1	47	4	5	4	6	1	6		2	2
A	60	473	1	1	2	2	1	3	3	3	2	0	1	47	4	5	4	6	1	6		2	2
A	60	474	2	2	1	2	1	1	1	3	1	0	1	47	4	5	4	6	1	6		2	2
A	60	474	2	2	2	3	2	3	2	3	1	1	1	47	4	5	4	6	1	6		2	2
A	60	475	3	3	1	3	2	1	3	3	1	1	1	47	4	5	4	6	1	6		2	2
A	60	475	3	3	2	1	1	3	1	3	1	0	1	47	4	5	4	6	1	6		2	2
A	60	476	4	4	1	3	1	3	1	3	3	0	1	47	4	5	4	6	1	6		2	2
A	60	476	4	4	2	1	1	1	2	3	1	1	1	47	4	5	4	6	1	6		2	2
A	60	477	5	5	1	3	2	1	2	1	2	1	1	47	4	5	4	6	1	6		2	2
A	60	477	5	5	2	2	1	2	3	1	2	0	1	47	4	5	4	6	1	6		2	2
A	60	478	6	6	1	2	1	1	3	1	1	1	1	47	4	5	4	6	1	6		2	2
A	60	478	6	6	2	2	2	2	1	3	1	0	1	47	4	5	4	6	1	6		2	2
A	60	479	7	7	1	1	1	1	1	3	2	0	1	47	4	5	4	6	1	6		2	2
A	60	479	7	7	2	3	1	1	2	3	3	1	1	47	4	5	4	6	1	6		2	2
A	60	480	8	8	1	1	2	2	1	2	2	1	1	47	4	5	4	6	1	6		2	2
A	60	480	8	8	2	1	1	2	3	1	1	0	1	47	4	5	4	6	1	6		2	2
A	61	481	1	1	1	1	1	2	1	3	3	0	1	36	2	9	1	5	1	1	11	1	3
A	61	481	1	1	2	2	1	3	3	3	2	1	1	36	2	9	1	5	1	1	11	1	3
A	61	482	2	2	1	2	1	1	1	3	1	1	1	36	2	9	1	5	1	1	11	1	3
A	61	482	2	2	2	3	2	3	2	3	1	0	1	36	2	9	1	5	1	1	11	1	3
A	61	483	3	3	1	3	2	1	3	3	1	1	1	36	2	9	1	5	1	1	11	1	3
A	61	483	3	3	2	1	1	3	1	3	1	0	1	36	2	9	1	5	1	1	11	1	3
A	61	484	4	4	1	3	1	3	1	3	3	0	1	36	2	9	1	5	1	1	11	1	3
A	61	484	4	4	2	1	1	1	2	3	1	1	1	36	2	9	1	5	1	1	11	1	3
A	61	485	5	5	1	3	2	1	2	1	2	1	1	36	2	9	1	5	1	1	11	1	3
A	61	485	5	5	2	2	1	2	3	1	2	0	1	36	2	9	1	5	1	1	11	1	3
A	61	486	6	6	1	2	1	1	3	1	1	1	1	36	2	9	1	5	1	1	11	1	3
A	61	486	6	6	2	2	2	2	1	3	1	0	1	36	2	9	1	5	1	1	11	1	3
A	61	487	7	7	1	1	1	1	1	3	2	0	1	36	2	9	1	5	1	1	11	1	3
A	61	487	7	7	2	3	1	1	2	3	3	1	1	36	2	9	1	5	1	1	11	1	3
A	61	488	8	8	1	1	2	2	1	2	2	1	1	36	2	9	1	5	1	1	11	1	3
A	61	488	8	8	2	1	1	2	3	1	1	0	1	36	2	9	1	5	1	1	11	1	3
A	62	489	1	1	1	1	1	2	1	3	3	0	1	55	2	2	4	3	1	1	30	2	3
A	62	489	1	1	2	2	1	3	3	3	2	1	1	55	2	2	4	3	1	1	30	2	3
A	62	490	2	2	1	2	1	1	1	3	1	1	1	55	2	2	4	3	1	1	30	2	3
A	62	490	2	2	2	3	2	3	2	3	1	0	1	55	2	2	4	3	1	1	30	2	3
A	62	491	3	3	1	3	2	1	3	3	1	1	1	55	2	2	4	3	1	1	30	2	3
A	62	491	3	3	2	1	1	3	1	3	1	0	1	55	2	2	4	3	1	1	30	2	3
A	62	492	4	4	1	3	1	3	1	3	3	0	1	55	2	2	4	3	1	1	30	2	3
A	62	492	4	4	2	1	1	1	2	3	1	1	1	55	2	2	4	3	1	1	30	2	3
A	62	493	5	5	1	3	2	1	2	1	2	0	1	55	2	2	4	3	1	1	30	2	3
A	62	493	5	5	2	2	1	2	3	1	2	1	1	55	2	2	4	3	1	1	30	2	3
A	62	494	6	6	1	2	1	1	3	1	1	1	1	55	2	2	4	3	1	1	30	2	3
A	62	494	6	6	2	2	2	2	1	3	1	0	1	55	2	2	4	3	1	1	30	2	3
A	62	495	7	7	1	1	1	1	1	3	2	1	1	55	2	2	4	3	1	1	30	2	3
A	62	495	7	7	2	3	1	1	2	3	3	0	1	55	2	2	4	3	1	1	30	2	3
A	62	496	8	8	1	1	2	2	1	2	2	1	1	55	2	2	4	3	1	1	30	2	3
A	62	496	8	8	2	1	1	2	3	1	1	0	1	55	2	2	4	3	1	1	30	2	3
A	63	497	1	1	1	1	1	2	1	3	3	0	1	36	2	4	2	4	1	1	20	2	2
A	63	497	1	1	2	2	1	3	3	3	2	1	1	36	2	4	2	4	1	1	20	2	2
A	63	498	2	2	1	2	1	1	1	3	1	1	1	36	2	4	2	4	1	1	20	2	2
A	63	498	2	2	2	3	2	3	2	3	1	0	1	36	2	4	2	4	1	1	20	2	2
A	63	499	3	3	1	3	2	1	3	3	1	1	1	36	2	4	2	4	1	1	20	2	2
A	63	499	3	3	2	1	1	3	1	3	1	0	1	36	2	4	2	4	1	1	20	2	2
A	63	500	4	4	1	3	1	3	1	3	3	1	1	36	2	4	2	4	1	1	20	2	2
A	63	500	4	4	2	1	1	1	2	3	1	0	1	36	2	4	2	4	1	1	20	2	2
A	63	501	5	5	1	3	2	1	2	1	2	0	1	36	2	4	2	4	1	1	20	2	2
A	63	501	5	5	2	2	1	2	3	1	2	1	1	36	2	4	2	4	1	1	20	2	2
A	63	502	6	6	1	2	1	1	3	1	1	0	1	36	2	4	2	4	1	1	20	2	2
A	63	502	6	6	2	2	2	2	1	3	1	1	1	36	2	4	2	4	1	1	20	2	2
A	63	503	7	7	1	1	1	1	1	3	2	1	1	36	2	4	2	4	1	1	20	2	2
A	63	503	7	7	2	3	1	1	2	3	3	0	1	36	2	4	2	4	1	1	20	2	2
A	63	504	8	8	1	1	2	2	1	2	2	0	1	36	2	4	2	4	1	1	20	2	2
A	63	504	8	8	2	1	1	2	3	1	1	1	1	36	2	4	2	4	1	1	20	2	2
A	64	505	1	1	1	1	1	2	1	3	3	1	1	44	2	4	2	5	1	2	22	2	3
A	64	505	1	1	2	2	1	3	3	3	2	0	1	44	2	4	2	5	1	2	22	2	3
A	64	506	2	2	1	2	1	1	1	3	1	0	1	44	2	4	2	5	1	2	22	2	3
A	64	506	2	2	2	3	2	3	2	3	1	1	1	44	2	4	2	5	1	2	22	2	3
A	64	507	3	3	1	3	2	1	3	3	1	1	1	44	2	4	2	5	1	2	22	2	3
A	64	507	3	3	2	1	1	3	1	3	1	0	1	44	2	4	2	5	1	2	22	2	3
A	64	508	4	4	1	3	1	3	1	3	3	1	1	44	2	4	2	5	1	2	22	2	3
A	64	508	4	4	2	1	1	1	2	3	1	0	1	44	2	4	2	5	1	2	22	2	3
A	64	509	5	5	1	3	2	1	2	1	2	0	1	44	2	4	2	5	1	2	22	2	3
A	64	509	5	5	2	2	1	2	3	1	2	1	1	44	2	4	2	5	1	2	22	2	3
A	64	510	6	6	1	2	1	1	3	1	1	1	1	44	2	4	2	5	1	2	22	2	3
A	64	510	6	6	2	2	2	2	1	3	1	0	1	44	2	4	2	5	1	2	22	2	3
A	64	511	7	7	1	1	1	1	1	3	2	1	1	44	2	4	2	5	1	2	22	2	3
A	64	511	7	7	2	3	1	1	2	3	3	0	1	44	2	4	2	5	1	2	22	2	3
A	64	512	8	8	1	1	2	2	1	2	2	1	1	44	2	4	2	5	1	2	22	2	3
A	64	512	8	8	2	1	1	2	3	1	1	0	1	44	2	4	2	5	1	2	22	2	3
A	65	513	1	1	1	1	1	2	1	3	3	0	1	28	2	7	1	3	1	1	4	2	2
A	65	513	1	1	2	2	1	3	3	3	2	1	1	28	2	7	1	3	1	1	4	2	2
A	65	514	2	2	1	2	1	1	1	3	1	1	1	28	2	7	1	3	1	1	4	2	2
A	65	514	2	2	2	3	2	3	2	3	1	0	1	28	2	7	1	3	1	1	4	2	2
A	65	515	3	3	1	3	2	1	3	3	1	0	1	28	2	7	1	3	1	1	4	2	2
A	65	515	3	3	2	1	1	3	1	3	1	1	1	28	2	7	1	3	1	1	4	2	2
A	65	516	4	4	1	3	1	3	1	3	3	1	1	28	2	7	1	3	1	1	4	2	2
A	65	516	4	4	2	1	1	1	2	3	1	0	1	28	2	7	1	3	1	1	4	2	2
A	65	517	5	5	1	3	2	1	2	1	2	0	1	28	2	7	1	3	1	1	4	2	2
A	65	517	5	5	2	2	1	2	3	1	2	1	1	28	2	7	1	3	1	1	4	2	2
A	65	518	6	6	1	2	1	1	3	1	1	1	1	28	2	7	1	3	1	1	4	2	2
A	65	518	6	6	2	2	2	2	1	3	1	0	1	28	2	7	1	3	1	1	4	2	2
A	65	519	7	7	1	1	1	1	1	3	2	0	1	28	2	7	1	3	1	1	4	2	2
A	65	519	7	7	2	3	1	1	2	3	3	1	1	28	2	7	1	3	1	1	4	2	2
A	65	520	8	8	1	1	2	2	1	2	2	1	1	28	2	7	1	3	1	1	4	2	2
A	65	520	8	8	2	1	1	2	3	1	1	0	1	28	2	7	1	3	1	1	4	2	2
A	66	521	1	1	1	1	1	2	1	3	3	0	1	35	2	4	4	5	1	2		2	3
A	66	521	1	1	2	2	1	3	3	3	2	1	1	35	2	4	4	5	1	2		2	3
A	66	522	2	2	1	2	1	1	1	3	1	1	1	35	2	4	4	5	1	2		2	3
A	66	522	2	2	2	3	2	3	2	3	1	0	1	35	2	4	4	5	1	2		2	3
A	66	523	3	3	1	3	2	1	3	3	1	0	1	35	2	4	4	5	1	2		2	3
A	66	523	3	3	2	1	1	3	1	3	1	1	1	35	2	4	4	5	1	2		2	3
A	66	524	4	4	1	3	1	3	1	3	3	0	1	35	2	4	4	5	1	2		2	3
A	66	524	4	4	2	1	1	1	2	3	1	1	1	35	2	4	4	5	1	2		2	3
A	66	525	5	5	1	3	2	1	2	1	2	0	1	35	2	4	4	5	1	2		2	3
A	66	525	5	5	2	2	1	2	3	1	2	1	1	35	2	4	4	5	1	2		2	3
A	66	526	6	6	1	2	1	1	3	1	1	1	1	35	2	4	4	5	1	2		2	3
A	66	526	6	6	2	2	2	2	1	3	1	0	1	35	2	4	4	5	1	2		2	3
A	66	527	7	7	1	1	1	1	1	3	2	0	1	35	2	4	4	5	1	2		2	3
A	66	527	7	7	2	3	1	1	2	3	3	1	1	35	2	4	4	5	1	2		2	3
A	66	528	8	8	1	1	2	2	1	2	2	0	1	35	2	4	4	5	1	2		2	3
A	66	528	8	8	2	1	1	2	3	1	1	1	1	35	2	4	4	5	1	2		2	3
A	67	529	1	1	1	1	1	2	1	3	3	0	1	62	2	4	4	5	1	2	20	2	2
A	67	529	1	1	2	2	1	3	3	3	2	1	1	62	2	4	4	5	1	2	20	2	2
A	67	530	2	2	1	2	1	1	1	3	1	1	1	62	2	4	4	5	1	2	20	2	2
A	67	530	2	2	2	3	2	3	2	3	1	0	1	62	2	4	4	5	1	2	20	2	2
A	67	531	3	3	1	3	2	1	3	3	1	1	1	62	2	4	4	5	1	2	20	2	2
A	67	531	3	3	2	1	1	3	1	3	1	0	1	62	2	4	4	5	1	2	20	2	2
A	67	532	4	4	1	3	1	3	1	3	3	1	1	62	2	4	4	5	1	2	20	2	2
A	67	532	4	4	2	1	1	1	2	3	1	0	1	62	2	4	4	5	1	2	20	2	2
A	67	533	5	5	1	3	2	1	2	1	2	0	1	62	2	4	4	5	1	2	20	2	2
A	67	533	5	5	2	2	1	2	3	1	2	1	1	62	2	4	4	5	1	2	20	2	2
A	67	534	6	6	1	2	1	1	3	1	1	0	1	62	2	4	4	5	1	2	20	2	2
A	67	534	6	6	2	2	2	2	1	3	1	1	1	62	2	4	4	5	1	2	20	2	2
A	67	535	7	7	1	1	1	1	1	3	2	1	1	62	2	4	4	5	1	2	20	2	2
A	67	535	7	7	2	3	1	1	2	3	3	0	1	62	2	4	4	5	1	2	20	2	2
A	67	536	8	8	1	1	2	2	1	2	2	0	1	62	2	4	4	5	1	2	20	2	2
A	67	536	8	8	2	1	1	2	3	1	1	1	1	62	2	4	4	5	1	2	20	2	2
A	68	537	1	1	1	1	1	2	1	3	3	0	1	58	2	4	4	4	1	6		2	3
A	68	537	1	1	2	2	1	3	3	3	2	1	1	58	2	4	4	4	1	6		2	3
A	68	538	2	2	1	2	1	1	1	3	1	0	1	58	2	4	4	4	1	6		2	3
A	68	538	2	2	2	3	2	3	2	3	1	1	1	58	2	4	4	4	1	6		2	3
A	68	539	3	3	1	3	2	1	3	3	1	1	1	58	2	4	4	4	1	6		2	3
A	68	539	3	3	2	1	1	3	1	3	1	0	1	58	2	4	4	4	1	6		2	3
A	68	540	4	4	1	3	1	3	1	3	3	0	1	58	2	4	4	4	1	6		2	3
A	68	540	4	4	2	1	1	1	2	3	1	1	1	58	2	4	4	4	1	6		2	3
A	68	541	5	5	1	3	2	1	2	1	2	0	1	58	2	4	4	4	1	6		2	3
A	68	541	5	5	2	2	1	2	3	1	2	1	1	58	2	4	4	4	1	6		2	3
A	68	542	6	6	1	2	1	1	3	1	1	1	1	58	2	4	4	4	1	6		2	3
A	68	542	6	6	2	2	2	2	1	3	1	0	1	58	2	4	4	4	1	6		2	3
A	68	543	7	7	1	1	1	1	1	3	2	1	1	58	2	4	4	4	1	6		2	3
A	68	543	7	7	2	3	1	1	2	3	3	0	1	58	2	4	4	4	1	6		2	3
A	68	544	8	8	1	1	2	2	1	2	2	1	1	58	2	4	4	4	1	6		2	3
A	68	544	8	8	2	1	1	2	3	1	1	0	1	58	2	4	4	4	1	6		2	3
A	69	545	1	1	1	1	1	2	1	3	3	1	1	60	2	6	1	5	1	3	30	1	3
A	69	545	1	1	2	2	1	3	3	3	2	0	1	60	2	6	1	5	1	3	30	1	3
A	69	546	2	2	1	2	1	1	1	3	1	0	1	60	2	6	1	5	1	3	30	1	3
A	69	546	2	2	2	3	2	3	2	3	1	1	1	60	2	6	1	5	1	3	30	1	3
A	69	547	3	3	1	3	2	1	3	3	1	1	1	60	2	6	1	5	1	3	30	1	3
A	69	547	3	3	2	1	1	3	1	3	1	0	1	60	2	6	1	5	1	3	30	1	3
A	69	548	4	4	1	3	1	3	1	3	3	0	1	60	2	6	1	5	1	3	30	1	3
A	69	548	4	4	2	1	1	1	2	3	1	1	1	60	2	6	1	5	1	3	30	1	3
A	69	549	5	5	1	3	2	1	2	1	2	1	1	60	2	6	1	5	1	3	30	1	3
A	69	549	5	5	2	2	1	2	3	1	2	0	1	60	2	6	1	5	1	3	30	1	3
A	69	550	6	6	1	2	1	1	3	1	1	0	1	60	2	6	1	5	1	3	30	1	3
A	69	550	6	6	2	2	2	2	1	3	1	1	1	60	2	6	1	5	1	3	30	1	3
A	69	551	7	7	1	1	1	1	1	3	2	0	1	60	2	6	1	5	1	3	30	1	3
A	69	551	7	7	2	3	1	1	2	3	3	1	1	60	2	6	1	5	1	3	30	1	3
A	69	552	8	8	1	1	2	2	1	2	2	1	1	60	2	6	1	5	1	3	30	1	3
A	69	552	8	8	2	1	1	2	3	1	1	0	1	60	2	6	1	5	1	3	30	1	3
A	70	553	1	1	1	1	1	2	1	3	3	1	1	70	2	4	1	5	1	3	30	2	2
A	70	553	1	1	2	2	1	3	3	3	2	0	1	70	2	4	1	5	1	3	30	2	2
A	70	554	2	2	1	2	1	1	1	3	1	1	1	70	2	4	1	5	1	3	30	2	2
A	70	554	2	2	2	3	2	3	2	3	1	0	1	70	2	4	1	5	1	3	30	2	2
A	70	555	3	3	1	3	2	1	3	3	1	0	1	70	2	4	1	5	1	3	30	2	2
A	70	555	3	3	2	1	1	3	1	3	1	1	1	70	2	4	1	5	1	3	30	2	2
A	70	556	4	4	1	3	1	3	1	3	3	1	1	70	2	4	1	5	1	3	30	2	2
A	70	556	4	4	2	1	1	1	2	3	1	0	1	70	2	4	1	5	1	3	30	2	2
A	70	557	5	5	1	3	2	1	2	1	2	1	1	70	2	4	1	5	1	3	30	2	2
A	70	557	5	5	2	2	1	2	3	1	2	0	1	70	2	4	1	5	1	3	30	2	2
A	70	558	6	6	1	2	1	1	3	1	1	0	1	70	2	4	1	5	1	3	30	2	2
A	70	558	6	6	2	2	2	2	1	3	1	1	1	70	2	4	1	5	1	3	30	2	2
A	70	559	7	7	1	1	1	1	1	3	2	1	1	70	2	4	1	5	1	3	30	2	2
A	70	559	7	7	2	3	1	1	2	3	3	0	1	70	2	4	1	5	1	3	30	2	2
A	70	560	8	8	1	1	2	2	1	2	2	0	1	70	2	4	1	5	1	3	30	2	2
A	70	560	8	8	2	1	1	2	3	1	1	1	1	70	2	4	1	5	1	3	30	2	2
A	71	561	1	1	1	1	1	2	1	3	3	0	1	52	2	3	4	4	1	2	30	2	2
A	71	561	1	1	2	2	1	3	3	3	2	1	1	52	2	3	4	4	1	2	30	2	2
A	71	562	2	2	1	2	1	1	1	3	1	1	1	52	2	3	4	4	1	2	30	2	2
A	71	562	2	2	2	3	2	3	2	3	1	0	1	52	2	3	4	4	1	2	30	2	2
A	71	563	3	3	1	3	2	1	3	3	1	0	1	52	2	3	4	4	1	2	30	2	2
A	71	563	3	3	2	1	1	3	1	3	1	1	1	52	2	3	4	4	1	2	30	2	2
A	71	564	4	4	1	3	1	3	1	3	3	1	1	52	2	3	4	4	1	2	30	2	2
A	71	564	4	4	2	1	1	1	2	3	1	0	1	52	2	3	4	4	1	2	30	2	2
A	71	565	5	5	1	3	2	1	2	1	2	1	1	52	2	3	4	4	1	2	30	2	2
A	71	565	5	5	2	2	1	2	3	1	2	0	1	52	2	3	4	4	1	2	30	2	2
A	71	566	6	6	1	2	1	1	3	1	1	0	1	52	2	3	4	4	1	2	30	2	2
A	71	566	6	6	2	2	2	2	1	3	1	1	1	52	2	3	4	4	1	2	30	2	2
A	71	567	7	7	1	1	1	1	1	3	2	1	1	52	2	3	4	4	1	2	30	2	2
A	71	567	7	7	2	3	1	1	2	3	3	0	1	52	2	3	4	4	1	2	30	2	2
A	71	568	8	8	1	1	2	2	1	2	2	0	1	52	2	3	4	4	1	2	30	2	2
A	71	568	8	8	2	1	1	2	3	1	1	1	1	52	2	3	4	4	1	2	30	2	2
A	72	569	1	1	1	1	1	2	1	3	3	0	1	55	2	5	2	4	1	2	25	2	3
A	72	569	1	1	2	2	1	3	3	3	2	1	1	55	2	5	2	4	1	2	25	2	3
A	72	570	2	2	1	2	1	1	1	3	1	1	1	55	2	5	2	4	1	2	25	2	3
A	72	570	2	2	2	3	2	3	2	3	1	0	1	55	2	5	2	4	1	2	25	2	3
A	72	571	3	3	1	3	2	1	3	3	1	1	1	55	2	5	2	4	1	2	25	2	3
A	72	571	3	3	2	1	1	3	1	3	1	0	1	55	2	5	2	4	1	2	25	2	3
A	72	572	4	4	1	3	1	3	1	3	3	0	1	55	2	5	2	4	1	2	25	2	3
A	72	572	4	4	2	1	1	1	2	3	1	1	1	55	2	5	2	4	1	2	25	2	3
A	72	573	5	5	1	3	2	1	2	1	2	1	1	55	2	5	2	4	1	2	25	2	3
A	72	573	5	5	2	2	1	2	3	1	2	0	1	55	2	5	2	4	1	2	25	2	3
A	72	574	6	6	1	2	1	1	3	1	1	1	1	55	2	5	2	4	1	2	25	2	3
A	72	574	6	6	2	2	2	2	1	3	1	0	1	55	2	5	2	4	1	2	25	2	3
A	72	575	7	7	1	1	1	1	1	3	2	0	1	55	2	5	2	4	1	2	25	2	3
A	72	575	7	7	2	3	1	1	2	3	3	1	1	55	2	5	2	4	1	2	25	2	3
A	72	576	8	8	1	1	2	2	1	2	2	1	1	55	2	5	2	4	1	2	25	2	3
A	72	576	8	8	2	1	1	2	3	1	1	0	1	55	2	5	2	4	1	2	25	2	3
A	73	577	1	1	1	1	1	2	1	3	3	0	1	52	1	4	4	2	1	1	30	2	2
A	73	577	1	1	2	2	1	3	3	3	2	1	1	52	1	4	4	2	1	1	30	2	2
A	73	578	2	2	1	2	1	1	1	3	1	1	1	52	1	4	4	2	1	1	30	2	2
A	73	578	2	2	2	3	2	3	2	3	1	0	1	52	1	4	4	2	1	1	30	2	2
A	73	579	3	3	1	3	2	1	3	3	1	0	1	52	1	4	4	2	1	1	30	2	2
A	73	579	3	3	2	1	1	3	1	3	1	1	1	52	1	4	4	2	1	1	30	2	2
A	73	580	4	4	1	3	1	3	1	3	3	0	1	52	1	4	4	2	1	1	30	2	2
A	73	580	4	4	2	1	1	1	2	3	1	1	1	52	1	4	4	2	1	1	30	2	2
A	73	581	5	5	1	3	2	1	2	1	2	1	1	52	1	4	4	2	1	1	30	2	2
A	73	581	5	5	2	2	1	2	3	1	2	0	1	52	1	4	4	2	1	1	30	2	2
A	73	582	6	6	1	2	1	1	3	1	1	0	1	52	1	4	4	2	1	1	30	2	2
A	73	582	6	6	2	2	2	2	1	3	1	1	1	52	1	4	4	2	1	1	30	2	2
A	73	583	7	7	1	1	1	1	1	3	2	1	1	52	1	4	4	2	1	1	30	2	2
A	73	583	7	7	2	3	1	1	2	3	3	0	1	52	1	4	4	2	1	1	30	2	2
A	73	584	8	8	1	1	2	2	1	2	2	1	1	52	1	4	4	2	1	1	30	2	2
A	73	584	8	8	2	1	1	2	3	1	1	0	1	52	1	4	4	2	1	1	30	2	2
A	74	585	1	1	1	1	1	2	1	3	3	0	1	56	2	6	2	5	1	6	25	2	2
A	74	585	1	1	2	2	1	3	3	3	2	1	1	56	2	6	2	5	1	6	25	2	2
A	74	586	2	2	1	2	1	1	1	3	1	1	1	56	2	6	2	5	1	6	25	2	2
A	74	586	2	2	2	3	2	3	2	3	1	0	1	56	2	6	2	5	1	6	25	2	2
A	74	587	3	3	1	3	2	1	3	3	1	0	1	56	2	6	2	5	1	6	25	2	2
A	74	587	3	3	2	1	1	3	1	3	1	1	1	56	2	6	2	5	1	6	25	2	2
A	74	588	4	4	1	3	1	3	1	3	3	1	1	56	2	6	2	5	1	6	25	2	2
A	74	588	4	4	2	1	1	1	2	3	1	0	1	56	2	6	2	5	1	6	25	2	2
A	74	589	5	5	1	3	2	1	2	1	2	0	1	56	2	6	2	5	1	6	25	2	2
A	74	589	5	5	2	2	1	2	3	1	2	1	1	56	2	6	2	5	1	6	25	2	2
A	74	590	6	6	1	2	1	1	3	1	1	1	1	56	2	6	2	5	1	6	25	2	2
A	74	590	6	6	2	2	2	2	1	3	1	0	1	56	2	6	2	5	1	6	25	2	2
A	74	591	7	7	1	1	1	1	1	3	2	1	1	56	2	6	2	5	1	6	25	2	2
A	74	591	7	7	2	3	1	1	2	3	3	0	1	56	2	6	2	5	1	6	25	2	2
A	74	592	8	8	1	1	2	2	1	2	2	1	1	56	2	6	2	5	1	6	25	2	2
A	74	592	8	8	2	1	1	2	3	1	1	0	1	56	2	6	2	5	1	6	25	2	2
A	75	593	1	1	1	1	1	2	1	3	3	0	1	60	2	3	4	6	1	5	30	2	1
A	75	593	1	1	2	2	1	3	3	3	2	1	1	60	2	3	4	6	1	5	30	2	1
A	75	594	2	2	1	2	1	1	1	3	1	1	1	60	2	3	4	6	1	5	30	2	1
A	75	594	2	2	2	3	2	3	2	3	1	0	1	60	2	3	4	6	1	5	30	2	1
A	75	595	3	3	1	3	2	1	3	3	1	0	1	60	2	3	4	6	1	5	30	2	1
A	75	595	3	3	2	1	1	3	1	3	1	1	1	60	2	3	4	6	1	5	30	2	1
A	75	596	4	4	1	3	1	3	1	3	3	1	1	60	2	3	4	6	1	5	30	2	1
A	75	596	4	4	2	1	1	1	2	3	1	0	1	60	2	3	4	6	1	5	30	2	1
A	75	597	5	5	1	3	2	1	2	1	2	0	1	60	2	3	4	6	1	5	30	2	1
A	75	597	5	5	2	2	1	2	3	1	2	1	1	60	2	3	4	6	1	5	30	2	1
A	75	598	6	6	1	2	1	1	3	1	1	1	1	60	2	3	4	6	1	5	30	2	1
A	75	598	6	6	2	2	2	2	1	3	1	0	1	60	2	3	4	6	1	5	30	2	1
A	75	599	7	7	1	1	1	1	1	3	2	1	1	60	2	3	4	6	1	5	30	2	1
A	75	599	7	7	2	3	1	1	2	3	3	0	1	60	2	3	4	6	1	5	30	2	1
A	75	600	8	8	1	1	2	2	1	2	2	0	1	60	2	3	4	6	1	5	30	2	1
A	75	600	8	8	2	1	1	2	3	1	1	1	1	60	2	3	4	6	1	5	30	2	1
A	76	601	1	1	1	1	1	2	1	3	3	0	1	28	2	4	4	2	1	6		2	2
A	76	601	1	1	2	2	1	3	3	3	2	1	1	28	2	4	4	2	1	6		2	2
A	76	602	2	2	1	2	1	1	1	3	1	1	1	28	2	4	4	2	1	6		2	2
A	76	602	2	2	2	3	2	3	2	3	1	0	1	28	2	4	4	2	1	6		2	2
A	76	603	3	3	1	3	2	1	3	3	1	1	1	28	2	4	4	2	1	6		2	2
A	76	603	3	3	2	1	1	3	1	3	1	0	1	28	2	4	4	2	1	6		2	2
A	76	604	4	4	1	3	1	3	1	3	3	0	1	28	2	4	4	2	1	6		2	2
A	76	604	4	4	2	1	1	1	2	3	1	1	1	28	2	4	4	2	1	6		2	2
A	76	605	5	5	1	3	2	1	2	1	2	1	1	28	2	4	4	2	1	6		2	2
A	76	605	5	5	2	2	1	2	3	1	2	0	1	28	2	4	4	2	1	6		2	2
A	76	606	6	6	1	2	1	1	3	1	1	0	1	28	2	4	4	2	1	6		2	2
A	76	606	6	6	2	2	2	2	1	3	1	1	1	28	2	4	4	2	1	6		2	2
A	76	607	7	7	1	1	1	1	1	3	2	0	1	28	2	4	4	2	1	6		2	2
A	76	607	7	7	2	3	1	1	2	3	3	1	1	28	2	4	4	2	1	6		2	2
A	76	608	8	8	1	1	2	2	1	2	2	0	1	28	2	4	4	2	1	6		2	2
A	76	608	8	8	2	1	1	2	3	1	1	1	1	28	2	4	4	2	1	6		2	2
A	77	609	1	1	1	1	1	2	1	3	3	1	1	56	2	5	2	4	1	5	25	2	3
A	77	609	1	1	2	2	1	3	3	3	2	0	1	56	2	5	2	4	1	5	25	2	3
A	77	610	2	2	1	2	1	1	1	3	1	0	1	56	2	5	2	4	1	5	25	2	3
A	77	610	2	2	2	3	2	3	2	3	1	1	1	56	2	5	2	4	1	5	25	2	3
A	77	611	3	3	1	3	2	1	3	3	1	1	1	56	2	5	2	4	1	5	25	2	3
A	77	611	3	3	2	1	1	3	1	3	1	0	1	56	2	5	2	4	1	5	25	2	3
A	77	612	4	4	1	3	1	3	1	3	3	0	1	56	2	5	2	4	1	5	25	2	3
A	77	612	4	4	2	1	1	1	2	3	1	1	1	56	2	5	2	4	1	5	25	2	3
A	77	613	5	5	1	3	2	1	2	1	2	1	1	56	2	5	2	4	1	5	25	2	3
A	77	613	5	5	2	2	1	2	3	1	2	0	1	56	2	5	2	4	1	5	25	2	3
A	77	614	6	6	1	2	1	1	3	1	1	1	1	56	2	5	2	4	1	5	25	2	3
A	77	614	6	6	2	2	2	2	1	3	1	0	1	56	2	5	2	4	1	5	25	2	3
A	77	615	7	7	1	1	1	1	1	3	2	0	1	56	2	5	2	4	1	5	25	2	3
A	77	615	7	7	2	3	1	1	2	3	3	1	1	56	2	5	2	4	1	5	25	2	3
A	77	616	8	8	1	1	2	2	1	2	2	0	1	56	2	5	2	4	1	5	25	2	3
A	77	616	8	8	2	1	1	2	3	1	1	1	1	56	2	5	2	4	1	5	25	2	3
A	78	617	1	1	1	1	1	2	1	3	3	1	1	49	4	5	2	5	1	1	22	2	2
A	78	617	1	1	2	2	1	3	3	3	2	0	1	49	4	5	2	5	1	1	22	2	2
A	78	618	2	2	1	2	1	1	1	3	1	0	1	49	4	5	2	5	1	1	22	2	2
A	78	618	2	2	2	3	2	3	2	3	1	1	1	49	4	5	2	5	1	1	22	2	2
A	78	619	3	3	1	3	2	1	3	3	1	1	1	49	4	5	2	5	1	1	22	2	2
A	78	619	3	3	2	1	1	3	1	3	1	0	1	49	4	5	2	5	1	1	22	2	2
A	78	620	4	4	1	3	1	3	1	3	3	0	1	49	4	5	2	5	1	1	22	2	2
A	78	620	4	4	2	1	1	1	2	3	1	1	1	49	4	5	2	5	1	1	22	2	2
A	78	621	5	5	1	3	2	1	2	1	2	0	1	49	4	5	2	5	1	1	22	2	2
A	78	621	5	5	2	2	1	2	3	1	2	1	1	49	4	5	2	5	1	1	22	2	2
A	78	622	6	6	1	2	1	1	3	1	1	1	1	49	4	5	2	5	1	1	22	2	2
A	78	622	6	6	2	2	2	2	1	3	1	0	1	49	4	5	2	5	1	1	22	2	2
A	78	623	7	7	1	1	1	1	1	3	2	1	1	49	4	5	2	5	1	1	22	2	2
A	78	623	7	7	2	3	1	1	2	3	3	0	1	49	4	5	2	5	1	1	22	2	2
A	78	624	8	8	1	1	2	2	1	2	2	0	1	49	4	5	2	5	1	1	22	2	2
A	78	624	8	8	2	1	1	2	3	1	1	1	1	49	4	5	2	5	1	1	22	2	2
A	79	625	1	1	1	1	1	2	1	3	3	1	1	51	2	3	4	4	1	2	27	2	2
A	79	625	1	1	2	2	1	3	3	3	2	0	1	51	2	3	4	4	1	2	27	2	2
A	79	626	2	2	1	2	1	1	1	3	1	1	1	51	2	3	4	4	1	2	27	2	2
A	79	626	2	2	2	3	2	3	2	3	1	0	1	51	2	3	4	4	1	2	27	2	2
A	79	627	3	3	1	3	2	1	3	3	1	0	1	51	2	3	4	4	1	2	27	2	2
A	79	627	3	3	2	1	1	3	1	3	1	1	1	51	2	3	4	4	1	2	27	2	2
A	79	628	4	4	1	3	1	3	1	3	3	0	1	51	2	3	4	4	1	2	27	2	2
A	79	628	4	4	2	1	1	1	2	3	1	1	1	51	2	3	4	4	1	2	27	2	2
A	79	629	5	5	1	3	2	1	2	1	2	1	1	51	2	3	4	4	1	2	27	2	2
A	79	629	5	5	2	2	1	2	3	1	2	0	1	51	2	3	4	4	1	2	27	2	2
A	79	630	6	6	1	2	1	1	3	1	1	0	1	51	2	3	4	4	1	2	27	2	2
A	79	630	6	6	2	2	2	2	1	3	1	1	1	51	2	3	4	4	1	2	27	2	2
A	79	631	7	7	1	1	1	1	1	3	2	1	1	51	2	3	4	4	1	2	27	2	2
A	79	631	7	7	2	3	1	1	2	3	3	0	1	51	2	3	4	4	1	2	27	2	2
A	79	632	8	8	1	1	2	2	1	2	2	0	1	51	2	3	4	4	1	2	27	2	2
A	79	632	8	8	2	1	1	2	3	1	1	1	1	51	2	3	4	4	1	2	27	2	2
A	80	633	1	1	1	1	1	2	1	3	3	0	1	41	2	6	1	3	1	3	17	1	3
A	80	633	1	1	2	2	1	3	3	3	2	1	1	41	2	6	1	3	1	3	17	1	3
A	80	634	2	2	1	2	1	1	1	3	1	0	1	41	2	6	1	3	1	3	17	1	3
A	80	634	2	2	2	3	2	3	2	3	1	1	1	41	2	6	1	3	1	3	17	1	3
A	80	635	3	3	1	3	2	1	3	3	1	0	1	41	2	6	1	3	1	3	17	1	3
A	80	635	3	3	2	1	1	3	1	3	1	1	1	41	2	6	1	3	1	3	17	1	3
A	80	636	4	4	1	3	1	3	1	3	3	1	1	41	2	6	1	3	1	3	17	1	3
A	80	636	4	4	2	1	1	1	2	3	1	0	1	41	2	6	1	3	1	3	17	1	3
A	80	637	5	5	1	3	2	1	2	1	2	1	1	41	2	6	1	3	1	3	17	1	3
A	80	637	5	5	2	2	1	2	3	1	2	0	1	41	2	6	1	3	1	3	17	1	3
A	80	638	6	6	1	2	1	1	3	1	1	1	1	41	2	6	1	3	1	3	17	1	3
A	80	638	6	6	2	2	2	2	1	3	1	0	1	41	2	6	1	3	1	3	17	1	3
A	80	639	7	7	1	1	1	1	1	3	2	0	1	41	2	6	1	3	1	3	17	1	3
A	80	639	7	7	2	3	1	1	2	3	3	1	1	41	2	6	1	3	1	3	17	1	3
A	80	640	8	8	1	1	2	2	1	2	2	1	1	41	2	6	1	3	1	3	17	1	3
A	80	640	8	8	2	1	1	2	3	1	1	0	1	41	2	6	1	3	1	3	17	1	3
A	81	641	1	1	1	1	1	2	1	3	3	0	1	32	2	4	4	2	1	6		2	2
A	81	641	1	1	2	2	1	3	3	3	2	1	1	32	2	4	4	2	1	6		2	2
A	81	642	2	2	1	2	1	1	1	3	1	1	1	32	2	4	4	2	1	6		2	2
A	81	642	2	2	2	3	2	3	2	3	1	0	1	32	2	4	4	2	1	6		2	2
A	81	643	3	3	1	3	2	1	3	3	1	0	1	32	2	4	4	2	1	6		2	2
A	81	643	3	3	2	1	1	3	1	3	1	1	1	32	2	4	4	2	1	6		2	2
A	81	644	4	4	1	3	1	3	1	3	3	1	1	32	2	4	4	2	1	6		2	2
A	81	644	4	4	2	1	1	1	2	3	1	0	1	32	2	4	4	2	1	6		2	2
A	81	645	5	5	1	3	2	1	2	1	2	1	1	32	2	4	4	2	1	6		2	2
A	81	645	5	5	2	2	1	2	3	1	2	0	1	32	2	4	4	2	1	6		2	2
A	81	646	6	6	1	2	1	1	3	1	1	0	1	32	2	4	4	2	1	6		2	2
A	81	646	6	6	2	2	2	2	1	3	1	1	1	32	2	4	4	2	1	6		2	2
A	81	647	7	7	1	1	1	1	1	3	2	0	1	32	2	4	4	2	1	6		2	2
A	81	647	7	7	2	3	1	1	2	3	3	1	1	32	2	4	4	2	1	6		2	2
A	81	648	8	8	1	1	2	2	1	2	2	1	1	32	2	4	4	2	1	6		2	2
A	81	648	8	8	2	1	1	2	3	1	1	0	1	32	2	4	4	2	1	6		2	2
A	82	649	1	1	1	1	1	2	1	3	3	0	1	29	1	4	4	5	2	6		2	2
A	82	649	1	1	2	2	1	3	3	3	2	1	1	29	1	4	4	5	2	6		2	2
A	82	650	2	2	1	2	1	1	1	3	1	1	1	29	1	4	4	5	2	6		2	2
A	82	650	2	2	2	3	2	3	2	3	1	0	1	29	1	4	4	5	2	6		2	2
A	82	651	3	3	1	3	2	1	3	3	1	0	1	29	1	4	4	5	2	6		2	2
A	82	651	3	3	2	1	1	3	1	3	1	1	1	29	1	4	4	5	2	6		2	2
A	82	652	4	4	1	3	1	3	1	3	3	1	1	29	1	4	4	5	2	6		2	2
A	82	652	4	4	2	1	1	1	2	3	1	0	1	29	1	4	4	5	2	6		2	2
A	82	653	5	5	1	3	2	1	2	1	2	0	1	29	1	4	4	5	2	6		2	2
A	82	653	5	5	2	2	1	2	3	1	2	1	1	29	1	4	4	5	2	6		2	2
A	82	654	6	6	1	2	1	1	3	1	1	1	1	29	1	4	4	5	2	6		2	2
A	82	654	6	6	2	2	2	2	1	3	1	0	1	29	1	4	4	5	2	6		2	2
A	82	655	7	7	1	1	1	1	1	3	2	0	1	29	1	4	4	5	2	6		2	2
A	82	655	7	7	2	3	1	1	2	3	3	1	1	29	1	4	4	5	2	6		2	2
A	82	656	8	8	1	1	2	2	1	2	2	1	1	29	1	4	4	5	2	6		2	2
A	82	656	8	8	2	1	1	2	3	1	1	0	1	29	1	4	4	5	2	6		2	2
A	83	657	1	1	1	1	1	2	1	3	3	0	1	43	3	4	4	2	1	1	15	1	3
A	83	657	1	1	2	2	1	3	3	3	2	1	1	43	3	4	4	2	1	1	15	1	3
A	83	658	2	2	1	2	1	1	1	3	1	1	1	43	3	4	4	2	1	1	15	1	3
A	83	658	2	2	2	3	2	3	2	3	1	0	1	43	3	4	4	2	1	1	15	1	3
A	83	659	3	3	1	3	2	1	3	3	1	0	1	43	3	4	4	2	1	1	15	1	3
A	83	659	3	3	2	1	1	3	1	3	1	1	1	43	3	4	4	2	1	1	15	1	3
A	83	660	4	4	1	3	1	3	1	3	3	1	1	43	3	4	4	2	1	1	15	1	3
A	83	660	4	4	2	1	1	1	2	3	1	0	1	43	3	4	4	2	1	1	15	1	3
A	83	661	5	5	1	3	2	1	2	1	2	0	1	43	3	4	4	2	1	1	15	1	3
A	83	661	5	5	2	2	1	2	3	1	2	1	1	43	3	4	4	2	1	1	15	1	3
A	83	662	6	6	1	2	1	1	3	1	1	1	1	43	3	4	4	2	1	1	15	1	3
A	83	662	6	6	2	2	2	2	1	3	1	0	1	43	3	4	4	2	1	1	15	1	3
A	83	663	7	7	1	1	1	1	1	3	2	0	1	43	3	4	4	2	1	1	15	1	3
A	83	663	7	7	2	3	1	1	2	3	3	1	1	43	3	4	4	2	1	1	15	1	3
A	83	664	8	8	1	1	2	2	1	2	2	1	1	43	3	4	4	2	1	1	15	1	3
A	83	664	8	8	2	1	1	2	3	1	1	0	1	43	3	4	4	2	1	1	15	1	3
A	84	665	1	1	1	1	1	2	1	3	3	1	1	35	2	5	1	3	1	1	7	2	2
A	84	665	1	1	2	2	1	3	3	3	2	0	1	35	2	5	1	3	1	1	7	2	2
A	84	666	2	2	1	2	1	1	1	3	1	0	1	35	2	5	1	3	1	1	7	2	2
A	84	666	2	2	2	3	2	3	2	3	1	1	1	35	2	5	1	3	1	1	7	2	2
A	84	667	3	3	1	3	2	1	3	3	1	0	1	35	2	5	1	3	1	1	7	2	2
A	84	667	3	3	2	1	1	3	1	3	1	1	1	35	2	5	1	3	1	1	7	2	2
A	84	668	4	4	1	3	1	3	1	3	3	1	1	35	2	5	1	3	1	1	7	2	2
A	84	668	4	4	2	1	1	1	2	3	1	0	1	35	2	5	1	3	1	1	7	2	2
A	84	669	5	5	1	3	2	1	2	1	2	1	1	35	2	5	1	3	1	1	7	2	2
A	84	669	5	5	2	2	1	2	3	1	2	0	1	35	2	5	1	3	1	1	7	2	2
A	84	670	6	6	1	2	1	1	3	1	1	1	1	35	2	5	1	3	1	1	7	2	2
A	84	670	6	6	2	2	2	2	1	3	1	0	1	35	2	5	1	3	1	1	7	2	2
A	84	671	7	7	1	1	1	1	1	3	2	1	1	35	2	5	1	3	1	1	7	2	2
A	84	671	7	7	2	3	1	1	2	3	3	0	1	35	2	5	1	3	1	1	7	2	2
A	84	672	8	8	1	1	2	2	1	2	2	0	1	35	2	5	1	3	1	1	7	2	2
A	84	672	8	8	2	1	1	2	3	1	1	1	1	35	2	5	1	3	1	1	7	2	2
A	85	673	1	1	1	1	1	2	1	3	3	0	1	54	3	3	4	7	1	6	30	2	2
A	85	673	1	1	2	2	1	3	3	3	2	1	1	54	3	3	4	7	1	6	30	2	2
A	85	674	2	2	1	2	1	1	1	3	1	1	1	54	3	3	4	7	1	6	30	2	2
A	85	674	2	2	2	3	2	3	2	3	1	0	1	54	3	3	4	7	1	6	30	2	2
A	85	675	3	3	1	3	2	1	3	3	1	0	1	54	3	3	4	7	1	6	30	2	2
A	85	675	3	3	2	1	1	3	1	3	1	1	1	54	3	3	4	7	1	6	30	2	2
A	85	676	4	4	1	3	1	3	1	3	3	1	1	54	3	3	4	7	1	6	30	2	2
A	85	676	4	4	2	1	1	1	2	3	1	0	1	54	3	3	4	7	1	6	30	2	2
A	85	677	5	5	1	3	2	1	2	1	2	0	1	54	3	3	4	7	1	6	30	2	2
A	85	677	5	5	2	2	1	2	3	1	2	1	1	54	3	3	4	7	1	6	30	2	2
A	85	678	6	6	1	2	1	1	3	1	1	1	1	54	3	3	4	7	1	6	30	2	2
A	85	678	6	6	2	2	2	2	1	3	1	0	1	54	3	3	4	7	1	6	30	2	2
A	85	679	7	7	1	1	1	1	1	3	2	0	1	54	3	3	4	7	1	6	30	2	2
A	85	679	7	7	2	3	1	1	2	3	3	1	1	54	3	3	4	7	1	6	30	2	2
A	85	680	8	8	1	1	2	2	1	2	2	0	1	54	3	3	4	7	1	6	30	2	2
A	85	680	8	8	2	1	1	2	3	1	1	1	1	54	3	3	4	7	1	6	30	2	2
A	86	681	1	1	1	1	1	2	1	3	3	0	1	23	1	4	4	3	2	1		2	2
A	86	681	1	1	2	2	1	3	3	3	2	1	1	23	1	4	4	3	2	1		2	2
A	86	682	2	2	1	2	1	1	1	3	1	1	1	23	1	4	4	3	2	1		2	2
A	86	682	2	2	2	3	2	3	2	3	1	0	1	23	1	4	4	3	2	1		2	2
A	86	683	3	3	1	3	2	1	3	3	1	0	1	23	1	4	4	3	2	1		2	2
A	86	683	3	3	2	1	1	3	1	3	1	1	1	23	1	4	4	3	2	1		2	2
A	86	684	4	4	1	3	1	3	1	3	3	1	1	23	1	4	4	3	2	1		2	2
A	86	684	4	4	2	1	1	1	2	3	1	0	1	23	1	4	4	3	2	1		2	2
A	86	685	5	5	1	3	2	1	2	1	2	0	1	23	1	4	4	3	2	1		2	2
A	86	685	5	5	2	2	1	2	3	1	2	1	1	23	1	4	4	3	2	1		2	2
A	86	686	6	6	1	2	1	1	3	1	1	1	1	23	1	4	4	3	2	1		2	2
A	86	686	6	6	2	2	2	2	1	3	1	0	1	23	1	4	4	3	2	1		2	2
A	86	687	7	7	1	1	1	1	1	3	2	0	1	23	1	4	4	3	2	1		2	2
A	86	687	7	7	2	3	1	1	2	3	3	1	1	23	1	4	4	3	2	1		2	2
A	86	688	8	8	1	1	2	2	1	2	2	0	1	23	1	4	4	3	2	1		2	2
A	86	688	8	8	2	1	1	2	3	1	1	1	1	23	1	4	4	3	2	1		2	2
A	87	689	1	1	1	1	1	2	1	3	3	1	1	49	2	5	1	6	1	3	14	2	3
A	87	689	1	1	2	2	1	3	3	3	2	0	1	49	2	5	1	6	1	3	14	2	3
A	87	690	2	2	1	2	1	1	1	3	1	0	1	49	2	5	1	6	1	3	14	2	3
A	87	690	2	2	2	3	2	3	2	3	1	1	1	49	2	5	1	6	1	3	14	2	3
A	87	691	3	3	1	3	2	1	3	3	1	1	1	49	2	5	1	6	1	3	14	2	3
A	87	691	3	3	2	1	1	3	1	3	1	0	1	49	2	5	1	6	1	3	14	2	3
A	87	692	4	4	1	3	1	3	1	3	3	0	1	49	2	5	1	6	1	3	14	2	3
A	87	692	4	4	2	1	1	1	2	3	1	1	1	49	2	5	1	6	1	3	14	2	3
A	87	693	5	5	1	3	2	1	2	1	2	0	1	49	2	5	1	6	1	3	14	2	3
A	87	693	5	5	2	2	1	2	3	1	2	1	1	49	2	5	1	6	1	3	14	2	3
A	87	694	6	6	1	2	1	1	3	1	1	0	1	49	2	5	1	6	1	3	14	2	3
A	87	694	6	6	2	2	2	2	1	3	1	1	1	49	2	5	1	6	1	3	14	2	3
A	87	695	7	7	1	1	1	1	1	3	2	0	1	49	2	5	1	6	1	3	14	2	3
A	87	695	7	7	2	3	1	1	2	3	3	1	1	49	2	5	1	6	1	3	14	2	3
A	87	696	8	8	1	1	2	2	1	2	2	1	1	49	2	5	1	6	1	3	14	2	3
A	87	696	8	8	2	1	1	2	3	1	1	0	1	49	2	5	1	6	1	3	14	2	3
A	88	697	1	1	1	1	1	2	1	3	3	1	1	36	1	5	1	4	2	2	8	2	2
A	88	697	1	1	2	2	1	3	3	3	2	0	1	36	1	5	1	4	2	2	8	2	2
A	88	698	2	2	1	2	1	1	1	3	1	0	1	36	1	5	1	4	2	2	8	2	2
A	88	698	2	2	2	3	2	3	2	3	1	1	1	36	1	5	1	4	2	2	8	2	2
A	88	699	3	3	1	3	2	1	3	3	1	1	1	36	1	5	1	4	2	2	8	2	2
A	88	699	3	3	2	1	1	3	1	3	1	0	1	36	1	5	1	4	2	2	8	2	2
A	88	700	4	4	1	3	1	3	1	3	3	0	1	36	1	5	1	4	2	2	8	2	2
A	88	700	4	4	2	1	1	1	2	3	1	1	1	36	1	5	1	4	2	2	8	2	2
A	88	701	5	5	1	3	2	1	2	1	2	1	1	36	1	5	1	4	2	2	8	2	2
A	88	701	5	5	2	2	1	2	3	1	2	0	1	36	1	5	1	4	2	2	8	2	2
A	88	702	6	6	1	2	1	1	3	1	1	0	1	36	1	5	1	4	2	2	8	2	2
A	88	702	6	6	2	2	2	2	1	3	1	1	1	36	1	5	1	4	2	2	8	2	2
A	88	703	7	7	1	1	1	1	1	3	2	1	1	36	1	5	1	4	2	2	8	2	2
A	88	703	7	7	2	3	1	1	2	3	3	0	1	36	1	5	1	4	2	2	8	2	2
A	88	704	8	8	1	1	2	2	1	2	2	1	1	36	1	5	1	4	2	2	8	2	2
A	88	704	8	8	2	1	1	2	3	1	1	0	1	36	1	5	1	4	2	2	8	2	2
A	89	705	1	1	1	1	1	2	1	3	3	0	1	33	2	6	2	2	1	3	11	1	2
A	89	705	1	1	2	2	1	3	3	3	2	1	1	33	2	6	2	2	1	3	11	1	2
A	89	706	2	2	1	2	1	1	1	3	1	1	1	33	2	6	2	2	1	3	11	1	2
A	89	706	2	2	2	3	2	3	2	3	1	0	1	33	2	6	2	2	1	3	11	1	2
A	89	707	3	3	1	3	2	1	3	3	1	1	1	33	2	6	2	2	1	3	11	1	2
A	89	707	3	3	2	1	1	3	1	3	1	0	1	33	2	6	2	2	1	3	11	1	2
A	89	708	4	4	1	3	1	3	1	3	3	0	1	33	2	6	2	2	1	3	11	1	2
A	89	708	4	4	2	1	1	1	2	3	1	1	1	33	2	6	2	2	1	3	11	1	2
A	89	709	5	5	1	3	2	1	2	1	2	0	1	33	2	6	2	2	1	3	11	1	2
A	89	709	5	5	2	2	1	2	3	1	2	1	1	33	2	6	2	2	1	3	11	1	2
A	89	710	6	6	1	2	1	1	3	1	1	1	1	33	2	6	2	2	1	3	11	1	2
A	89	710	6	6	2	2	2	2	1	3	1	0	1	33	2	6	2	2	1	3	11	1	2
A	89	711	7	7	1	1	1	1	1	3	2	1	1	33	2	6	2	2	1	3	11	1	2
A	89	711	7	7	2	3	1	1	2	3	3	0	1	33	2	6	2	2	1	3	11	1	2
A	89	712	8	8	1	1	2	2	1	2	2	0	1	33	2	6	2	2	1	3	11	1	2
A	89	712	8	8	2	1	1	2	3	1	1	1	1	33	2	6	2	2	1	3	11	1	2
A	90	713	1	1	1	1	1	2	1	3	3	0	1	38	1	7	2	3	2	3	10	1	3
A	90	713	1	1	2	2	1	3	3	3	2	1	1	38	1	7	2	3	2	3	10	1	3
A	90	714	2	2	1	2	1	1	1	3	1	1	1	38	1	7	2	3	2	3	10	1	3
A	90	714	2	2	2	3	2	3	2	3	1	0	1	38	1	7	2	3	2	3	10	1	3
A	90	715	3	3	1	3	2	1	3	3	1	0	1	38	1	7	2	3	2	3	10	1	3
A	90	715	3	3	2	1	1	3	1	3	1	1	1	38	1	7	2	3	2	3	10	1	3
A	90	716	4	4	1	3	1	3	1	3	3	1	1	38	1	7	2	3	2	3	10	1	3
A	90	716	4	4	2	1	1	1	2	3	1	0	1	38	1	7	2	3	2	3	10	1	3
A	90	717	5	5	1	3	2	1	2	1	2	0	1	38	1	7	2	3	2	3	10	1	3
A	90	717	5	5	2	2	1	2	3	1	2	1	1	38	1	7	2	3	2	3	10	1	3
A	90	718	6	6	1	2	1	1	3	1	1	1	1	38	1	7	2	3	2	3	10	1	3
A	90	718	6	6	2	2	2	2	1	3	1	0	1	38	1	7	2	3	2	3	10	1	3
A	90	719	7	7	1	1	1	1	1	3	2	0	1	38	1	7	2	3	2	3	10	1	3
A	90	719	7	7	2	3	1	1	2	3	3	1	1	38	1	7	2	3	2	3	10	1	3
A	90	720	8	8	1	1	2	2	1	2	2	1	1	38	1	7	2	3	2	3	10	1	3
A	90	720	8	8	2	1	1	2	3	1	1	0	1	38	1	7	2	3	2	3	10	1	3
A	91	721	1	1	1	1	1	2	1	3	3	0	1	42	2	5	1	5	1	1	20	2	2
A	91	721	1	1	2	2	1	3	3	3	2	1	1	42	2	5	1	5	1	1	20	2	2
A	91	722	2	2	1	2	1	1	1	3	1	1	1	42	2	5	1	5	1	1	20	2	2
A	91	722	2	2	2	3	2	3	2	3	1	0	1	42	2	5	1	5	1	1	20	2	2
A	91	723	3	3	1	3	2	1	3	3	1	1	1	42	2	5	1	5	1	1	20	2	2
A	91	723	3	3	2	1	1	3	1	3	1	0	1	42	2	5	1	5	1	1	20	2	2
A	91	724	4	4	1	3	1	3	1	3	3	1	1	42	2	5	1	5	1	1	20	2	2
A	91	724	4	4	2	1	1	1	2	3	1	0	1	42	2	5	1	5	1	1	20	2	2
A	91	725	5	5	1	3	2	1	2	1	2	0	1	42	2	5	1	5	1	1	20	2	2
A	91	725	5	5	2	2	1	2	3	1	2	1	1	42	2	5	1	5	1	1	20	2	2
A	91	726	6	6	1	2	1	1	3	1	1	0	1	42	2	5	1	5	1	1	20	2	2
A	91	726	6	6	2	2	2	2	1	3	1	1	1	42	2	5	1	5	1	1	20	2	2
A	91	727	7	7	1	1	1	1	1	3	2	1	1	42	2	5	1	5	1	1	20	2	2
A	91	727	7	7	2	3	1	1	2	3	3	0	1	42	2	5	1	5	1	1	20	2	2
A	91	728	8	8	1	1	2	2	1	2	2	1	1	42	2	5	1	5	1	1	20	2	2
A	91	728	8	8	2	1	1	2	3	1	1	0	1	42	2	5	1	5	1	1	20	2	2
A	92	729	1	1	1	1	1	2	1	3	3	1	1	60	2	3	1	7	1	1	30	2	2
A	92	729	1	1	2	2	1	3	3	3	2	0	1	60	2	3	1	7	1	1	30	2	2
A	92	730	2	2	1	2	1	1	1	3	1	0	1	60	2	3	1	7	1	1	30	2	2
A	92	730	2	2	2	3	2	3	2	3	1	1	1	60	2	3	1	7	1	1	30	2	2
A	92	731	3	3	1	3	2	1	3	3	1	0	1	60	2	3	1	7	1	1	30	2	2
A	92	731	3	3	2	1	1	3	1	3	1	1	1	60	2	3	1	7	1	1	30	2	2
A	92	732	4	4	1	3	1	3	1	3	3	0	1	60	2	3	1	7	1	1	30	2	2
A	92	732	4	4	2	1	1	1	2	3	1	1	1	60	2	3	1	7	1	1	30	2	2
A	92	733	5	5	1	3	2	1	2	1	2	0	1	60	2	3	1	7	1	1	30	2	2
A	92	733	5	5	2	2	1	2	3	1	2	1	1	60	2	3	1	7	1	1	30	2	2
A	92	734	6	6	1	2	1	1	3	1	1	1	1	60	2	3	1	7	1	1	30	2	2
A	92	734	6	6	2	2	2	2	1	3	1	0	1	60	2	3	1	7	1	1	30	2	2
A	92	735	7	7	1	1	1	1	1	3	2	1	1	60	2	3	1	7	1	1	30	2	2
A	92	735	7	7	2	3	1	1	2	3	3	0	1	60	2	3	1	7	1	1	30	2	2
A	92	736	8	8	1	1	2	2	1	2	2	0	1	60	2	3	1	7	1	1	30	2	2
A	92	736	8	8	2	1	1	2	3	1	1	1	1	60	2	3	1	7	1	1	30	2	2
A	93	737	1	1	1	1	1	2	1	3	3	1	1	28	4	5	4	1	1	6	4	2	3
A	93	737	1	1	2	2	1	3	3	3	2	0	1	28	4	5	4	1	1	6	4	2	3
A	93	738	2	2	1	2	1	1	1	3	1	1	1	28	4	5	4	1	1	6	4	2	3
A	93	738	2	2	2	3	2	3	2	3	1	0	1	28	4	5	4	1	1	6	4	2	3
A	93	739	3	3	1	3	2	1	3	3	1	0	1	28	4	5	4	1	1	6	4	2	3
A	93	739	3	3	2	1	1	3	1	3	1	1	1	28	4	5	4	1	1	6	4	2	3
A	93	740	4	4	1	3	1	3	1	3	3	0	1	28	4	5	4	1	1	6	4	2	3
A	93	740	4	4	2	1	1	1	2	3	1	1	1	28	4	5	4	1	1	6	4	2	3
A	93	741	5	5	1	3	2	1	2	1	2	1	1	28	4	5	4	1	1	6	4	2	3
A	93	741	5	5	2	2	1	2	3	1	2	0	1	28	4	5	4	1	1	6	4	2	3
A	93	742	6	6	1	2	1	1	3	1	1	1	1	28	4	5	4	1	1	6	4	2	3
A	93	742	6	6	2	2	2	2	1	3	1	0	1	28	4	5	4	1	1	6	4	2	3
A	93	743	7	7	1	1	1	1	1	3	2	0	1	28	4	5	4	1	1	6	4	2	3
A	93	743	7	7	2	3	1	1	2	3	3	1	1	28	4	5	4	1	1	6	4	2	3
A	93	744	8	8	1	1	2	2	1	2	2	0	1	28	4	5	4	1	1	6	4	2	3
A	93	744	8	8	2	1	1	2	3	1	1	1	1	28	4	5	4	1	1	6	4	2	3
A	94	745	1	1	1	1	1	2	1	3	3	0	1	39	2	7	1	3	1	3	12	2	2
A	94	745	1	1	2	2	1	3	3	3	2	1	1	39	2	7	1	3	1	3	12	2	2
A	94	746	2	2	1	2	1	1	1	3	1	0	1	39	2	7	1	3	1	3	12	2	2
A	94	746	2	2	2	3	2	3	2	3	1	1	1	39	2	7	1	3	1	3	12	2	2
A	94	747	3	3	1	3	2	1	3	3	1	1	1	39	2	7	1	3	1	3	12	2	2
A	94	747	3	3	2	1	1	3	1	3	1	0	1	39	2	7	1	3	1	3	12	2	2
A	94	748	4	4	1	3	1	3	1	3	3	1	1	39	2	7	1	3	1	3	12	2	2
A	94	748	4	4	2	1	1	1	2	3	1	0	1	39	2	7	1	3	1	3	12	2	2
A	94	749	5	5	1	3	2	1	2	1	2	0	1	39	2	7	1	3	1	3	12	2	2
A	94	749	5	5	2	2	1	2	3	1	2	1	1	39	2	7	1	3	1	3	12	2	2
A	94	750	6	6	1	2	1	1	3	1	1	0	1	39	2	7	1	3	1	3	12	2	2
A	94	750	6	6	2	2	2	2	1	3	1	1	1	39	2	7	1	3	1	3	12	2	2
A	94	751	7	7	1	1	1	1	1	3	2	1	1	39	2	7	1	3	1	3	12	2	2
A	94	751	7	7	2	3	1	1	2	3	3	0	1	39	2	7	1	3	1	3	12	2	2
A	94	752	8	8	1	1	2	2	1	2	2	1	1	39	2	7	1	3	1	3	12	2	2
A	94	752	8	8	2	1	1	2	3	1	1	0	1	39	2	7	1	3	1	3	12	2	2
A	95	753	1	1	1	1	1	2	1	3	3	1	1	45	2	5	4	5	1	6	0	2	4
A	95	753	1	1	2	2	1	3	3	3	2	0	1	45	2	5	4	5	1	6	0	2	4
A	95	754	2	2	1	2	1	1	1	3	1	0	1	45	2	5	4	5	1	6	0	2	4
A	95	754	2	2	2	3	2	3	2	3	1	1	1	45	2	5	4	5	1	6	0	2	4
A	95	755	3	3	1	3	2	1	3	3	1	1	1	45	2	5	4	5	1	6	0	2	4
A	95	755	3	3	2	1	1	3	1	3	1	0	1	45	2	5	4	5	1	6	0	2	4
A	95	756	4	4	1	3	1	3	1	3	3	0	1	45	2	5	4	5	1	6	0	2	4
A	95	756	4	4	2	1	1	1	2	3	1	1	1	45	2	5	4	5	1	6	0	2	4
A	95	757	5	5	1	3	2	1	2	1	2	1	1	45	2	5	4	5	1	6	0	2	4
A	95	757	5	5	2	2	1	2	3	1	2	0	1	45	2	5	4	5	1	6	0	2	4
A	95	758	6	6	1	2	1	1	3	1	1	0	1	45	2	5	4	5	1	6	0	2	4
A	95	758	6	6	2	2	2	2	1	3	1	1	1	45	2	5	4	5	1	6	0	2	4
A	95	759	7	7	1	1	1	1	1	3	2	1	1	45	2	5	4	5	1	6	0	2	4
A	95	759	7	7	2	3	1	1	2	3	3	0	1	45	2	5	4	5	1	6	0	2	4
A	95	760	8	8	1	1	2	2	1	2	2	0	1	45	2	5	4	5	1	6	0	2	4
A	95	760	8	8	2	1	1	2	3	1	1	1	1	45	2	5	4	5	1	6	0	2	4
A	96	761	1	1	1	1	1	2	1	3	3	1	1	52	2	3	4	4	1	2	30	2	2
A	96	761	1	1	2	2	1	3	3	3	2	0	1	52	2	3	4	4	1	2	30	2	2
A	96	762	2	2	1	2	1	1	1	3	1	0	1	52	2	3	4	4	1	2	30	2	2
A	96	762	2	2	2	3	2	3	2	3	1	1	1	52	2	3	4	4	1	2	30	2	2
A	96	763	3	3	1	3	2	1	3	3	1	1	1	52	2	3	4	4	1	2	30	2	2
A	96	763	3	3	2	1	1	3	1	3	1	0	1	52	2	3	4	4	1	2	30	2	2
A	96	764	4	4	1	3	1	3	1	3	3	0	1	52	2	3	4	4	1	2	30	2	2
A	96	764	4	4	2	1	1	1	2	3	1	1	1	52	2	3	4	4	1	2	30	2	2
A	96	765	5	5	1	3	2	1	2	1	2	1	1	52	2	3	4	4	1	2	30	2	2
A	96	765	5	5	2	2	1	2	3	1	2	0	1	52	2	3	4	4	1	2	30	2	2
A	96	766	6	6	1	2	1	1	3	1	1	0	1	52	2	3	4	4	1	2	30	2	2
A	96	766	6	6	2	2	2	2	1	3	1	1	1	52	2	3	4	4	1	2	30	2	2
A	96	767	7	7	1	1	1	1	1	3	2	1	1	52	2	3	4	4	1	2	30	2	2
A	96	767	7	7	2	3	1	1	2	3	3	0	1	52	2	3	4	4	1	2	30	2	2
A	96	768	8	8	1	1	2	2	1	2	2	0	1	52	2	3	4	4	1	2	30	2	2
A	96	768	8	8	2	1	1	2	3	1	1	1	1	52	2	3	4	4	1	2	30	2	2
A	97	769	1	1	1	1	1	2	1	3	3	0	1	50	3	4	4	5	1	1	29	2	2
A	97	769	1	1	2	2	1	3	3	3	2	1	1	50	3	4	4	5	1	1	29	2	2
A	97	770	2	2	1	2	1	1	1	3	1	1	1	50	3	4	4	5	1	1	29	2	2
A	97	770	2	2	2	3	2	3	2	3	1	0	1	50	3	4	4	5	1	1	29	2	2
A	97	771	3	3	1	3	2	1	3	3	1	0	1	50	3	4	4	5	1	1	29	2	2
A	97	771	3	3	2	1	1	3	1	3	1	1	1	50	3	4	4	5	1	1	29	2	2
A	97	772	4	4	1	3	1	3	1	3	3	1	1	50	3	4	4	5	1	1	29	2	2
A	97	772	4	4	2	1	1	1	2	3	1	0	1	50	3	4	4	5	1	1	29	2	2
A	97	773	5	5	1	3	2	1	2	1	2	0	1	50	3	4	4	5	1	1	29	2	2
A	97	773	5	5	2	2	1	2	3	1	2	1	1	50	3	4	4	5	1	1	29	2	2
A	97	774	6	6	1	2	1	1	3	1	1	1	1	50	3	4	4	5	1	1	29	2	2
A	97	774	6	6	2	2	2	2	1	3	1	0	1	50	3	4	4	5	1	1	29	2	2
A	97	775	7	7	1	1	1	1	1	3	2	0	1	50	3	4	4	5	1	1	29	2	2
A	97	775	7	7	2	3	1	1	2	3	3	1	1	50	3	4	4	5	1	1	29	2	2
A	97	776	8	8	1	1	2	2	1	2	2	1	1	50	3	4	4	5	1	1	29	2	2
A	97	776	8	8	2	1	1	2	3	1	1	0	1	50	3	4	4	5	1	1	29	2	2
A	98	777	1	1	1	1	1	2	1	3	3	0	1	30	2	5	2	2	1	1	6	2	2
A	98	777	1	1	2	2	1	3	3	3	2	1	1	30	2	5	2	2	1	1	6	2	2
A	98	778	2	2	1	2	1	1	1	3	1	0	1	30	2	5	2	2	1	1	6	2	2
A	98	778	2	2	2	3	2	3	2	3	1	1	1	30	2	5	2	2	1	1	6	2	2
A	98	779	3	3	1	3	2	1	3	3	1	0	1	30	2	5	2	2	1	1	6	2	2
A	98	779	3	3	2	1	1	3	1	3	1	1	1	30	2	5	2	2	1	1	6	2	2
A	98	780	4	4	1	3	1	3	1	3	3	0	1	30	2	5	2	2	1	1	6	2	2
A	98	780	4	4	2	1	1	1	2	3	1	1	1	30	2	5	2	2	1	1	6	2	2
A	98	781	5	5	1	3	2	1	2	1	2	0	1	30	2	5	2	2	1	1	6	2	2
A	98	781	5	5	2	2	1	2	3	1	2	1	1	30	2	5	2	2	1	1	6	2	2
A	98	782	6	6	1	2	1	1	3	1	1	0	1	30	2	5	2	2	1	1	6	2	2
A	98	782	6	6	2	2	2	2	1	3	1	1	1	30	2	5	2	2	1	1	6	2	2
A	98	783	7	7	1	1	1	1	1	3	2	0	1	30	2	5	2	2	1	1	6	2	2
A	98	783	7	7	2	3	1	1	2	3	3	1	1	30	2	5	2	2	1	1	6	2	2
A	98	784	8	8	1	1	2	2	1	2	2	0	1	30	2	5	2	2	1	1	6	2	2
A	98	784	8	8	2	1	1	2	3	1	1	1	1	30	2	5	2	2	1	1	6	2	2
A	99	785	1	1	1	1	1	2	1	3	3	1	1	35	2	6	1	3	1	1	15	1	3
A	99	785	1	1	2	2	1	3	3	3	2	0	1	35	2	6	1	3	1	1	15	1	3
A	99	786	2	2	1	2	1	1	1	3	1	1	1	35	2	6	1	3	1	1	15	1	3
A	99	786	2	2	2	3	2	3	2	3	1	0	1	35	2	6	1	3	1	1	15	1	3
A	99	787	3	3	1	3	2	1	3	3	1	1	1	35	2	6	1	3	1	1	15	1	3
A	99	787	3	3	2	1	1	3	1	3	1	0	1	35	2	6	1	3	1	1	15	1	3
A	99	788	4	4	1	3	1	3	1	3	3	1	1	35	2	6	1	3	1	1	15	1	3
A	99	788	4	4	2	1	1	1	2	3	1	0	1	35	2	6	1	3	1	1	15	1	3
A	99	789	5	5	1	3	2	1	2	1	2	1	1	35	2	6	1	3	1	1	15	1	3
A	99	789	5	5	2	2	1	2	3	1	2	0	1	35	2	6	1	3	1	1	15	1	3
A	99	790	6	6	1	2	1	1	3	1	1	1	1	35	2	6	1	3	1	1	15	1	3
A	99	790	6	6	2	2	2	2	1	3	1	0	1	35	2	6	1	3	1	1	15	1	3
A	99	791	7	7	1	1	1	1	1	3	2	1	1	35	2	6	1	3	1	1	15	1	3
A	99	791	7	7	2	3	1	1	2	3	3	0	1	35	2	6	1	3	1	1	15	1	3
A	99	792	8	8	1	1	2	2	1	2	2	1	1	35	2	6	1	3	1	1	15	1	3
A	99	792	8	8	2	1	1	2	3	1	1	0	1	35	2	6	1	3	1	1	15	1	3
A	100	793	1	1	1	1	1	2	1	3	3	0	1	40	2	6	2	4	1	2	18	1	3
A	100	793	1	1	2	2	1	3	3	3	2	1	1	40	2	6	2	4	1	2	18	1	3
A	100	794	2	2	1	2	1	1	1	3	1	1	1	40	2	6	2	4	1	2	18	1	3
A	100	794	2	2	2	3	2	3	2	3	1	0	1	40	2	6	2	4	1	2	18	1	3
A	100	795	3	3	1	3	2	1	3	3	1	0	1	40	2	6	2	4	1	2	18	1	3
A	100	795	3	3	2	1	1	3	1	3	1	1	1	40	2	6	2	4	1	2	18	1	3
A	100	796	4	4	1	3	1	3	1	3	3	1	1	40	2	6	2	4	1	2	18	1	3
A	100	796	4	4	2	1	1	1	2	3	1	0	1	40	2	6	2	4	1	2	18	1	3
A	100	797	5	5	1	3	2	1	2	1	2	0	1	40	2	6	2	4	1	2	18	1	3
A	100	797	5	5	2	2	1	2	3	1	2	1	1	40	2	6	2	4	1	2	18	1	3
A	100	798	6	6	1	2	1	1	3	1	1	1	1	40	2	6	2	4	1	2	18	1	3
A	100	798	6	6	2	2	2	2	1	3	1	0	1	40	2	6	2	4	1	2	18	1	3
A	100	799	7	7	1	1	1	1	1	3	2	0	1	40	2	6	2	4	1	2	18	1	3
A	100	799	7	7	2	3	1	1	2	3	3	1	1	40	2	6	2	4	1	2	18	1	3
A	100	800	8	8	1	1	2	2	1	2	2	1	1	40	2	6	2	4	1	2	18	1	3
A	100	800	8	8	2	1	1	2	3	1	1	0	1	40	2	6	2	4	1	2	18	1	3
A	101	801	1	1	1	1	1	2	1	3	3	1	2	25	1	7	1	4	2	1	1	2	2
A	101	801	1	1	2	2	1	3	3	3	2	0	2	25	1	7	1	4	2	1	1	2	2
A	101	802	2	2	1	2	1	1	1	3	1	1	2	25	1	7	1	4	2	1	1	2	2
A	101	802	2	2	2	3	2	3	2	3	1	0	2	25	1	7	1	4	2	1	1	2	2
A	101	803	3	3	1	3	2	1	3	3	1	0	2	25	1	7	1	4	2	1	1	2	2
A	101	803	3	3	2	1	1	3	1	3	1	1	2	25	1	7	1	4	2	1	1	2	2
A	101	804	4	4	1	3	1	3	1	3	3	1	2	25	1	7	1	4	2	1	1	2	2
A	101	804	4	4	2	1	1	1	2	3	1	0	2	25	1	7	1	4	2	1	1	2	2
A	101	805	5	5	1	3	2	1	2	1	2	1	2	25	1	7	1	4	2	1	1	2	2
A	101	805	5	5	2	2	1	2	3	1	2	0	2	25	1	7	1	4	2	1	1	2	2
A	101	806	6	6	1	2	1	1	3	1	1	0	2	25	1	7	1	4	2	1	1	2	2
A	101	806	6	6	2	2	2	2	1	3	1	1	2	25	1	7	1	4	2	1	1	2	2
A	101	807	7	7	1	1	1	1	1	3	2	1	2	25	1	7	1	4	2	1	1	2	2
A	101	807	7	7	2	3	1	1	2	3	3	0	2	25	1	7	1	4	2	1	1	2	2
A	101	808	8	8	1	1	2	2	1	2	2	1	2	25	1	7	1	4	2	1	1	2	2
A	101	808	8	8	2	1	1	2	3	1	1	0	2	25	1	7	1	4	2	1	1	2	2
B	102	809	1	9	1	2	2	1	1	2	3	0	1	46	2	6	1	4	1	6	22	1	2
B	102	809	1	9	2	1	1	2	2	3	3	1	1	46	2	6	1	4	1	6	22	1	2
B	102	810	2	10	1	1	2	1	2	2	1	1	1	46	2	6	1	4	1	6	22	1	2
B	102	810	2	10	2	3	2	2	3	3	3	0	1	46	2	6	1	4	1	6	22	1	2
B	102	811	3	11	1	2	2	2	1	2	3	0	1	46	2	6	1	4	1	6	22	1	2
B	102	811	3	11	2	3	2	2	1	3	2	1	1	46	2	6	1	4	1	6	22	1	2
B	102	812	4	12	1	3	1	3	2	2	2	0	1	46	2	6	1	4	1	6	22	1	2
B	102	812	4	12	2	1	2	1	3	1	3	1	1	46	2	6	1	4	1	6	22	1	2
B	102	813	5	13	1	3	1	3	1	2	1	0	1	46	2	6	1	4	1	6	22	1	2
B	102	813	5	13	2	3	1	1	2	3	3	1	1	46	2	6	1	4	1	6	22	1	2
B	102	814	6	14	1	1	1	3	1	1	2	1	1	46	2	6	1	4	1	6	22	1	2
B	102	814	6	14	2	3	2	1	1	1	2	0	1	46	2	6	1	4	1	6	22	1	2
B	102	815	7	15	1	1	1	2	2	2	3	0	1	46	2	6	1	4	1	6	22	1	2
B	102	815	7	15	2	3	2	1	1	1	2	1	1	46	2	6	1	4	1	6	22	1	2
B	102	816	8	16	1	1	2	3	3	3	3	1	1	46	2	6	1	4	1	6	22	1	2
B	102	816	8	16	2	2	2	3	1	2	1	0	1	46	2	6	1	4	1	6	22	1	2
B	103	817	1	9	1	2	2	1	1	2	3	0	1	34	1	8	1		2	1		1	3
B	103	817	1	9	2	1	1	2	2	3	3	1	1	34	1	8	1		2	1		1	3
B	103	818	2	10	1	1	2	1	2	2	1	1	1	34	1	8	1		2	1		1	3
B	103	818	2	10	2	3	2	2	3	3	3	0	1	34	1	8	1		2	1		1	3
B	103	819	3	11	1	2	2	2	1	2	3	0	1	34	1	8	1		2	1		1	3
B	103	819	3	11	2	3	2	2	1	3	2	1	1	34	1	8	1		2	1		1	3
B	103	820	4	12	1	3	1	3	2	2	2	1	1	34	1	8	1		2	1		1	3
B	103	820	4	12	2	1	2	1	3	1	3	0	1	34	1	8	1		2	1		1	3
B	103	821	5	13	1	3	1	3	1	2	1	1	1	34	1	8	1		2	1		1	3
B	103	821	5	13	2	3	1	1	2	3	3	0	1	34	1	8	1		2	1		1	3
B	103	822	6	14	1	1	1	3	1	1	2	1	1	34	1	8	1		2	1		1	3
B	103	822	6	14	2	3	2	1	1	1	2	0	1	34	1	8	1		2	1		1	3
B	103	823	7	15	1	1	1	2	2	2	3	1	1	34	1	8	1		2	1		1	3
B	103	823	7	15	2	3	2	1	1	1	2	0	1	34	1	8	1		2	1		1	3
B	103	824	8	16	1	1	2	3	3	3	3	1	1	34	1	8	1		2	1		1	3
B	103	824	8	16	2	2	2	3	1	2	1	0	1	34	1	8	1		2	1		1	3
B	104	825	1	9	1	2	2	1	1	2	3	1	2	31	2	6	1	3	2	1	8	1	2
B	104	825	1	9	2	1	1	2	2	3	3	0	2	31	2	6	1	3	2	1	8	1	2
B	104	826	2	10	1	1	2	1	2	2	1	0	2	31	2	6	1	3	2	1	8	1	2
B	104	826	2	10	2	3	2	2	3	3	3	1	2	31	2	6	1	3	2	1	8	1	2
B	104	827	3	11	1	2	2	2	1	2	3	1	2	31	2	6	1	3	2	1	8	1	2
B	104	827	3	11	2	3	2	2	1	3	2	0	2	31	2	6	1	3	2	1	8	1	2
B	104	828	4	12	1	3	1	3	2	2	2	1	2	31	2	6	1	3	2	1	8	1	2
B	104	828	4	12	2	1	2	1	3	1	3	0	2	31	2	6	1	3	2	1	8	1	2
B	104	829	5	13	1	3	1	3	1	2	1	0	2	31	2	6	1	3	2	1	8	1	2
B	104	829	5	13	2	3	1	1	2	3	3	1	2	31	2	6	1	3	2	1	8	1	2
B	104	830	6	14	1	1	1	3	1	1	2	1	2	31	2	6	1	3	2	1	8	1	2
B	104	830	6	14	2	3	2	1	1	1	2	0	2	31	2	6	1	3	2	1	8	1	2
B	104	831	7	15	1	1	1	2	2	2	3	1	2	31	2	6	1	3	2	1	8	1	2
B	104	831	7	15	2	3	2	1	1	1	2	0	2	31	2	6	1	3	2	1	8	1	2
B	104	832	8	16	1	1	2	3	3	3	3	1	2	31	2	6	1	3	2	1	8	1	2
B	104	832	8	16	2	2	2	3	1	2	1	0	2	31	2	6	1	3	2	1	8	1	2
B	105	833	1	9	1	2	2	1	1	2	3	0	1	22	1	4	4	4	2	6		2	1
B	105	833	1	9	2	1	1	2	2	3	3	1	1	22	1	4	4	4	2	6		2	1
B	105	834	2	10	1	1	2	1	2	2	1	1	1	22	1	4	4	4	2	6		2	1
B	105	834	2	10	2	3	2	2	3	3	3	0	1	22	1	4	4	4	2	6		2	1
B	105	835	3	11	1	2	2	2	1	2	3	0	1	22	1	4	4	4	2	6		2	1
B	105	835	3	11	2	3	2	2	1	3	2	1	1	22	1	4	4	4	2	6		2	1
B	105	836	4	12	1	3	1	3	2	2	2	1	1	22	1	4	4	4	2	6		2	1
B	105	836	4	12	2	1	2	1	3	1	3	0	1	22	1	4	4	4	2	6		2	1
B	105	837	5	13	1	3	1	3	1	2	1	1	1	22	1	4	4	4	2	6		2	1
B	105	837	5	13	2	3	1	1	2	3	3	0	1	22	1	4	4	4	2	6		2	1
B	105	838	6	14	1	1	1	3	1	1	2	0	1	22	1	4	4	4	2	6		2	1
B	105	838	6	14	2	3	2	1	1	1	2	1	1	22	1	4	4	4	2	6		2	1
B	105	839	7	15	1	1	1	2	2	2	3	1	1	22	1	4	4	4	2	6		2	1
B	105	839	7	15	2	3	2	1	1	1	2	0	1	22	1	4	4	4	2	6		2	1
B	105	840	8	16	1	1	2	3	3	3	3	0	1	22	1	4	4	4	2	6		2	1
B	105	840	8	16	2	2	2	3	1	2	1	1	1	22	1	4	4	4	2	6		2	1
B	106	841	1	9	1	2	2	1	1	2	3	1	1	59	2	5	4	5	1	2	30	2	2
B	106	841	1	9	2	1	1	2	2	3	3	0	1	59	2	5	4	5	1	2	30	2	2
B	106	842	2	10	1	1	2	1	2	2	1	0	1	59	2	5	4	5	1	2	30	2	2
B	106	842	2	10	2	3	2	2	3	3	3	1	1	59	2	5	4	5	1	2	30	2	2
B	106	843	3	11	1	2	2	2	1	2	3	0	1	59	2	5	4	5	1	2	30	2	2
B	106	843	3	11	2	3	2	2	1	3	2	1	1	59	2	5	4	5	1	2	30	2	2
B	106	844	4	12	1	3	1	3	2	2	2	0	1	59	2	5	4	5	1	2	30	2	2
B	106	844	4	12	2	1	2	1	3	1	3	1	1	59	2	5	4	5	1	2	30	2	2
B	106	845	5	13	1	3	1	3	1	2	1	1	1	59	2	5	4	5	1	2	30	2	2
B	106	845	5	13	2	3	1	1	2	3	3	0	1	59	2	5	4	5	1	2	30	2	2
B	106	846	6	14	1	1	1	3	1	1	2	0	1	59	2	5	4	5	1	2	30	2	2
B	106	846	6	14	2	3	2	1	1	1	2	1	1	59	2	5	4	5	1	2	30	2	2
B	106	847	7	15	1	1	1	2	2	2	3	0	1	59	2	5	4	5	1	2	30	2	2
B	106	847	7	15	2	3	2	1	1	1	2	1	1	59	2	5	4	5	1	2	30	2	2
B	106	848	8	16	1	1	2	3	3	3	3	0	1	59	2	5	4	5	1	2	30	2	2
B	106	848	8	16	2	2	2	3	1	2	1	1	1	59	2	5	4	5	1	2	30	2	2
B	107	849	1	9	1	2	2	1	1	2	3	0	1	37	2	6	4	4	1	6		2	1
B	107	849	1	9	2	1	1	2	2	3	3	1	1	37	2	6	4	4	1	6		2	1
B	107	850	2	10	1	1	2	1	2	2	1	0	1	37	2	6	4	4	1	6		2	1
B	107	850	2	10	2	3	2	2	3	3	3	1	1	37	2	6	4	4	1	6		2	1
B	107	851	3	11	1	2	2	2	1	2	3	0	1	37	2	6	4	4	1	6		2	1
B	107	851	3	11	2	3	2	2	1	3	2	1	1	37	2	6	4	4	1	6		2	1
B	107	852	4	12	1	3	1	3	2	2	2	0	1	37	2	6	4	4	1	6		2	1
B	107	852	4	12	2	1	2	1	3	1	3	1	1	37	2	6	4	4	1	6		2	1
B	107	853	5	13	1	3	1	3	1	2	1	0	1	37	2	6	4	4	1	6		2	1
B	107	853	5	13	2	3	1	1	2	3	3	1	1	37	2	6	4	4	1	6		2	1
B	107	854	6	14	1	1	1	3	1	1	2	0	1	37	2	6	4	4	1	6		2	1
B	107	854	6	14	2	3	2	1	1	1	2	1	1	37	2	6	4	4	1	6		2	1
B	107	855	7	15	1	1	1	2	2	2	3	0	1	37	2	6	4	4	1	6		2	1
B	107	855	7	15	2	3	2	1	1	1	2	1	1	37	2	6	4	4	1	6		2	1
B	107	856	8	16	1	1	2	3	3	3	3	0	1	37	2	6	4	4	1	6		2	1
B	107	856	8	16	2	2	2	3	1	2	1	1	1	37	2	6	4	4	1	6		2	1
B	108	857	1	9	1	2	2	1	1	2	3	1	2	34	2	6	2	2	2	2		2	1
B	108	857	1	9	2	1	1	2	2	3	3	0	2	34	2	6	2	2	2	2		2	1
B	108	858	2	10	1	1	2	1	2	2	1	0	2	34	2	6	2	2	2	2		2	1
B	108	858	2	10	2	3	2	2	3	3	3	1	2	34	2	6	2	2	2	2		2	1
B	108	859	3	11	1	2	2	2	1	2	3	1	2	34	2	6	2	2	2	2		2	1
B	108	859	3	11	2	3	2	2	1	3	2	0	2	34	2	6	2	2	2	2		2	1
B	108	860	4	12	1	3	1	3	2	2	2	0	2	34	2	6	2	2	2	2		2	1
B	108	860	4	12	2	1	2	1	3	1	3	1	2	34	2	6	2	2	2	2		2	1
B	108	861	5	13	1	3	1	3	1	2	1	0	2	34	2	6	2	2	2	2		2	1
B	108	861	5	13	2	3	1	1	2	3	3	1	2	34	2	6	2	2	2	2		2	1
B	108	862	6	14	1	1	1	3	1	1	2	0	2	34	2	6	2	2	2	2		2	1
B	108	862	6	14	2	3	2	1	1	1	2	1	2	34	2	6	2	2	2	2		2	1
B	108	863	7	15	1	1	1	2	2	2	3	0	2	34	2	6	2	2	2	2		2	1
B	108	863	7	15	2	3	2	1	1	1	2	1	2	34	2	6	2	2	2	2		2	1
B	108	864	8	16	1	1	2	3	3	3	3	1	2	34	2	6	2	2	2	2		2	1
B	108	864	8	16	2	2	2	3	1	2	1	0	2	34	2	6	2	2	2	2		2	1
B	109	865	1	9	1	2	2	1	1	2	3	1	1	56	2	3	4	4	1	2	30	2	2
B	109	865	1	9	2	1	1	2	2	3	3	0	1	56	2	3	4	4	1	2	30	2	2
B	109	866	2	10	1	1	2	1	2	2	1	0	1	56	2	3	4	4	1	2	30	2	2
B	109	866	2	10	2	3	2	2	3	3	3	1	1	56	2	3	4	4	1	2	30	2	2
B	109	867	3	11	1	2	2	2	1	2	3	1	1	56	2	3	4	4	1	2	30	2	2
B	109	867	3	11	2	3	2	2	1	3	2	0	1	56	2	3	4	4	1	2	30	2	2
B	109	868	4	12	1	3	1	3	2	2	2	0	1	56	2	3	4	4	1	2	30	2	2
B	109	868	4	12	2	1	2	1	3	1	3	1	1	56	2	3	4	4	1	2	30	2	2
B	109	869	5	13	1	3	1	3	1	2	1	0	1	56	2	3	4	4	1	2	30	2	2
B	109	869	5	13	2	3	1	1	2	3	3	1	1	56	2	3	4	4	1	2	30	2	2
B	109	870	6	14	1	1	1	3	1	1	2	1	1	56	2	3	4	4	1	2	30	2	2
B	109	870	6	14	2	3	2	1	1	1	2	0	1	56	2	3	4	4	1	2	30	2	2
B	109	871	7	15	1	1	1	2	2	2	3	1	1	56	2	3	4	4	1	2	30	2	2
B	109	871	7	15	2	3	2	1	1	1	2	0	1	56	2	3	4	4	1	2	30	2	2
B	109	872	8	16	1	1	2	3	3	3	3	1	1	56	2	3	4	4	1	2	30	2	2
B	109	872	8	16	2	2	2	3	1	2	1	0	1	56	2	3	4	4	1	2	30	2	2
B	110	873	1	9	1	2	2	1	1	2	3	1	1	41	2	6	2	4	1	1		2	2
B	110	873	1	9	2	1	1	2	2	3	3	0	1	41	2	6	2	4	1	1		2	2
B	110	874	2	10	1	1	2	1	2	2	1	0	1	41	2	6	2	4	1	1		2	2
B	110	874	2	10	2	3	2	2	3	3	3	1	1	41	2	6	2	4	1	1		2	2
B	110	875	3	11	1	2	2	2	1	2	3	1	1	41	2	6	2	4	1	1		2	2
B	110	875	3	11	2	3	2	2	1	3	2	0	1	41	2	6	2	4	1	1		2	2
B	110	876	4	12	1	3	1	3	2	2	2	1	1	41	2	6	2	4	1	1		2	2
B	110	876	4	12	2	1	2	1	3	1	3	0	1	41	2	6	2	4	1	1		2	2
B	110	877	5	13	1	3	1	3	1	2	1	0	1	41	2	6	2	4	1	1		2	2
B	110	877	5	13	2	3	1	1	2	3	3	1	1	41	2	6	2	4	1	1		2	2
B	110	878	6	14	1	1	1	3	1	1	2	1	1	41	2	6	2	4	1	1		2	2
B	110	878	6	14	2	3	2	1	1	1	2	0	1	41	2	6	2	4	1	1		2	2
B	110	879	7	15	1	1	1	2	2	2	3	0	1	41	2	6	2	4	1	1		2	2
B	110	879	7	15	2	3	2	1	1	1	2	1	1	41	2	6	2	4	1	1		2	2
B	110	880	8	16	1	1	2	3	3	3	3	1	1	41	2	6	2	4	1	1		2	2
B	110	880	8	16	2	2	2	3	1	2	1	0	1	41	2	6	2	4	1	1		2	2
B	111	881	1	9	1	2	2	1	1	2	3	1	1	34	2	6	1	3	1	3	7	1	3
B	111	881	1	9	2	1	1	2	2	3	3	0	1	34	2	6	1	3	1	3	7	1	3
B	111	882	2	10	1	1	2	1	2	2	1	1	1	34	2	6	1	3	1	3	7	1	3
B	111	882	2	10	2	3	2	2	3	3	3	0	1	34	2	6	1	3	1	3	7	1	3
B	111	883	3	11	1	2	2	2	1	2	3	0	1	34	2	6	1	3	1	3	7	1	3
B	111	883	3	11	2	3	2	2	1	3	2	1	1	34	2	6	1	3	1	3	7	1	3
B	111	884	4	12	1	3	1	3	2	2	2	0	1	34	2	6	1	3	1	3	7	1	3
B	111	884	4	12	2	1	2	1	3	1	3	1	1	34	2	6	1	3	1	3	7	1	3
B	111	885	5	13	1	3	1	3	1	2	1	0	1	34	2	6	1	3	1	3	7	1	3
B	111	885	5	13	2	3	1	1	2	3	3	1	1	34	2	6	1	3	1	3	7	1	3
B	111	886	6	14	1	1	1	3	1	1	2	1	1	34	2	6	1	3	1	3	7	1	3
B	111	886	6	14	2	3	2	1	1	1	2	0	1	34	2	6	1	3	1	3	7	1	3
B	111	887	7	15	1	1	1	2	2	2	3	1	1	34	2	6	1	3	1	3	7	1	3
B	111	887	7	15	2	3	2	1	1	1	2	0	1	34	2	6	1	3	1	3	7	1	3
B	111	888	8	16	1	1	2	3	3	3	3	1	1	34	2	6	1	3	1	3	7	1	3
B	111	888	8	16	2	2	2	3	1	2	1	0	1	34	2	6	1	3	1	3	7	1	3
B	112	889	1	9	1	2	2	1	1	2	3	1	1	29	2	6	1	2	1	1		2	2
B	112	889	1	9	2	1	1	2	2	3	3	0	1	29	2	6	1	2	1	1		2	2
B	112	890	2	10	1	1	2	1	2	2	1	1	1	29	2	6	1	2	1	1		2	2
B	112	890	2	10	2	3	2	2	3	3	3	0	1	29	2	6	1	2	1	1		2	2
B	112	891	3	11	1	2	2	2	1	2	3	1	1	29	2	6	1	2	1	1		2	2
B	112	891	3	11	2	3	2	2	1	3	2	0	1	29	2	6	1	2	1	1		2	2
B	112	892	4	12	1	3	1	3	2	2	2	1	1	29	2	6	1	2	1	1		2	2
B	112	892	4	12	2	1	2	1	3	1	3	0	1	29	2	6	1	2	1	1		2	2
B	112	893	5	13	1	3	1	3	1	2	1	1	1	29	2	6	1	2	1	1		2	2
B	112	893	5	13	2	3	1	1	2	3	3	0	1	29	2	6	1	2	1	1		2	2
B	112	894	6	14	1	1	1	3	1	1	2	1	1	29	2	6	1	2	1	1		2	2
B	112	894	6	14	2	3	2	1	1	1	2	0	1	29	2	6	1	2	1	1		2	2
B	112	895	7	15	1	1	1	2	2	2	3	0	1	29	2	6	1	2	1	1		2	2
B	112	895	7	15	2	3	2	1	1	1	2	1	1	29	2	6	1	2	1	1		2	2
B	112	896	8	16	1	1	2	3	3	3	3	1	1	29	2	6	1	2	1	1		2	2
B	112	896	8	16	2	2	2	3	1	2	1	0	1	29	2	6	1	2	1	1		2	2
B	113	897	1	9	1	2	2	1	1	2	3	1	2	44	2	4	1	5	2	1		2	1
B	113	897	1	9	2	1	1	2	2	3	3	0	2	44	2	4	1	5	2	1		2	1
B	113	898	2	10	1	1	2	1	2	2	1	0	2	44	2	4	1	5	2	1		2	1
B	113	898	2	10	2	3	2	2	3	3	3	1	2	44	2	4	1	5	2	1		2	1
B	113	899	3	11	1	2	2	2	1	2	3	1	2	44	2	4	1	5	2	1		2	1
B	113	899	3	11	2	3	2	2	1	3	2	0	2	44	2	4	1	5	2	1		2	1
B	113	900	4	12	1	3	1	3	2	2	2	1	2	44	2	4	1	5	2	1		2	1
B	113	900	4	12	2	1	2	1	3	1	3	0	2	44	2	4	1	5	2	1		2	1
B	113	901	5	13	1	3	1	3	1	2	1	0	2	44	2	4	1	5	2	1		2	1
B	113	901	5	13	2	3	1	1	2	3	3	1	2	44	2	4	1	5	2	1		2	1
B	113	902	6	14	1	1	1	3	1	1	2	1	2	44	2	4	1	5	2	1		2	1
B	113	902	6	14	2	3	2	1	1	1	2	0	2	44	2	4	1	5	2	1		2	1
B	113	903	7	15	1	1	1	2	2	2	3	0	2	44	2	4	1	5	2	1		2	1
B	113	903	7	15	2	3	2	1	1	1	2	1	2	44	2	4	1	5	2	1		2	1
B	113	904	8	16	1	1	2	3	3	3	3	0	2	44	2	4	1	5	2	1		2	1
B	113	904	8	16	2	2	2	3	1	2	1	1	2	44	2	4	1	5	2	1		2	1
B	114	905	1	9	1	2	2	1	1	2	3	1	1	49	2	3	4	4	1	5	23	2	1
B	114	905	1	9	2	1	1	2	2	3	3	0	1	49	2	3	4	4	1	5	23	2	1
B	114	906	2	10	1	1	2	1	2	2	1	1	1	49	2	3	4	4	1	5	23	2	1
B	114	906	2	10	2	3	2	2	3	3	3	0	1	49	2	3	4	4	1	5	23	2	1
B	114	907	3	11	1	2	2	2	1	2	3	0	1	49	2	3	4	4	1	5	23	2	1
B	114	907	3	11	2	3	2	2	1	3	2	1	1	49	2	3	4	4	1	5	23	2	1
B	114	908	4	12	1	3	1	3	2	2	2	0	1	49	2	3	4	4	1	5	23	2	1
B	114	908	4	12	2	1	2	1	3	1	3	1	1	49	2	3	4	4	1	5	23	2	1
B	114	909	5	13	1	3	1	3	1	2	1	0	1	49	2	3	4	4	1	5	23	2	1
B	114	909	5	13	2	3	1	1	2	3	3	1	1	49	2	3	4	4	1	5	23	2	1
B	114	910	6	14	1	1	1	3	1	1	2	1	1	49	2	3	4	4	1	5	23	2	1
B	114	910	6	14	2	3	2	1	1	1	2	0	1	49	2	3	4	4	1	5	23	2	1
B	114	911	7	15	1	1	1	2	2	2	3	0	1	49	2	3	4	4	1	5	23	2	1
B	114	911	7	15	2	3	2	1	1	1	2	1	1	49	2	3	4	4	1	5	23	2	1
B	114	912	8	16	1	1	2	3	3	3	3	1	1	49	2	3	4	4	1	5	23	2	1
B	114	912	8	16	2	2	2	3	1	2	1	0	1	49	2	3	4	4	1	5	23	2	1
B	115	913	1	9	1	2	2	1	1	2	3	1	1	37	3	6	4	1	1	2	3	1	4
B	115	913	1	9	2	1	1	2	2	3	3	0	1	37	3	6	4	1	1	2	3	1	4
B	115	914	2	10	1	1	2	1	2	2	1	0	1	37	3	6	4	1	1	2	3	1	4
B	115	914	2	10	2	3	2	2	3	3	3	1	1	37	3	6	4	1	1	2	3	1	4
B	115	915	3	11	1	2	2	2	1	2	3	0	1	37	3	6	4	1	1	2	3	1	4
B	115	915	3	11	2	3	2	2	1	3	2	1	1	37	3	6	4	1	1	2	3	1	4
B	115	916	4	12	1	3	1	3	2	2	2	0	1	37	3	6	4	1	1	2	3	1	4
B	115	916	4	12	2	1	2	1	3	1	3	1	1	37	3	6	4	1	1	2	3	1	4
B	115	917	5	13	1	3	1	3	1	2	1	0	1	37	3	6	4	1	1	2	3	1	4
B	115	917	5	13	2	3	1	1	2	3	3	1	1	37	3	6	4	1	1	2	3	1	4
B	115	918	6	14	1	1	1	3	1	1	2	0	1	37	3	6	4	1	1	2	3	1	4
B	115	918	6	14	2	3	2	1	1	1	2	1	1	37	3	6	4	1	1	2	3	1	4
B	115	919	7	15	1	1	1	2	2	2	3	1	1	37	3	6	4	1	1	2	3	1	4
B	115	919	7	15	2	3	2	1	1	1	2	0	1	37	3	6	4	1	1	2	3	1	4
B	115	920	8	16	1	1	2	3	3	3	3	1	1	37	3	6	4	1	1	2	3	1	4
B	115	920	8	16	2	2	2	3	1	2	1	0	1	37	3	6	4	1	1	2	3	1	4
B	116	921	1	9	1	2	2	1	1	2	3	1	2	28	2	6	1	3	2	1	5	1	2
B	116	921	1	9	2	1	1	2	2	3	3	0	2	28	2	6	1	3	2	1	5	1	2
B	116	922	2	10	1	1	2	1	2	2	1	0	2	28	2	6	1	3	2	1	5	1	2
B	116	922	2	10	2	3	2	2	3	3	3	1	2	28	2	6	1	3	2	1	5	1	2
B	116	923	3	11	1	2	2	2	1	2	3	1	2	28	2	6	1	3	2	1	5	1	2
B	116	923	3	11	2	3	2	2	1	3	2	0	2	28	2	6	1	3	2	1	5	1	2
B	116	924	4	12	1	3	1	3	2	2	2	0	2	28	2	6	1	3	2	1	5	1	2
B	116	924	4	12	2	1	2	1	3	1	3	1	2	28	2	6	1	3	2	1	5	1	2
B	116	925	5	13	1	3	1	3	1	2	1	1	2	28	2	6	1	3	2	1	5	1	2
B	116	925	5	13	2	3	1	1	2	3	3	0	2	28	2	6	1	3	2	1	5	1	2
B	116	926	6	14	1	1	1	3	1	1	2	0	2	28	2	6	1	3	2	1	5	1	2
B	116	926	6	14	2	3	2	1	1	1	2	1	2	28	2	6	1	3	2	1	5	1	2
B	116	927	7	15	1	1	1	2	2	2	3	0	2	28	2	6	1	3	2	1	5	1	2
B	116	927	7	15	2	3	2	1	1	1	2	1	2	28	2	6	1	3	2	1	5	1	2
B	116	928	8	16	1	1	2	3	3	3	3	1	2	28	2	6	1	3	2	1	5	1	2
B	116	928	8	16	2	2	2	3	1	2	1	0	2	28	2	6	1	3	2	1	5	1	2
B	117	929	1	9	1	2	2	1	1	2	3	0	1	33	2	7	4	3	1	5	6	2	1
B	117	929	1	9	2	1	1	2	2	3	3	1	1	33	2	7	4	3	1	5	6	2	1
B	117	930	2	10	1	1	2	1	2	2	1	1	1	33	2	7	4	3	1	5	6	2	1
B	117	930	2	10	2	3	2	2	3	3	3	0	1	33	2	7	4	3	1	5	6	2	1
B	117	931	3	11	1	2	2	2	1	2	3	1	1	33	2	7	4	3	1	5	6	2	1
B	117	931	3	11	2	3	2	2	1	3	2	0	1	33	2	7	4	3	1	5	6	2	1
B	117	932	4	12	1	3	1	3	2	2	2	1	1	33	2	7	4	3	1	5	6	2	1
B	117	932	4	12	2	1	2	1	3	1	3	0	1	33	2	7	4	3	1	5	6	2	1
B	117	933	5	13	1	3	1	3	1	2	1	0	1	33	2	7	4	3	1	5	6	2	1
B	117	933	5	13	2	3	1	1	2	3	3	1	1	33	2	7	4	3	1	5	6	2	1
B	117	934	6	14	1	1	1	3	1	1	2	1	1	33	2	7	4	3	1	5	6	2	1
B	117	934	6	14	2	3	2	1	1	1	2	0	1	33	2	7	4	3	1	5	6	2	1
B	117	935	7	15	1	1	1	2	2	2	3	1	1	33	2	7	4	3	1	5	6	2	1
B	117	935	7	15	2	3	2	1	1	1	2	0	1	33	2	7	4	3	1	5	6	2	1
B	117	936	8	16	1	1	2	3	3	3	3	1	1	33	2	7	4	3	1	5	6	2	1
B	117	936	8	16	2	2	2	3	1	2	1	0	1	33	2	7	4	3	1	5	6	2	1
B	118	937	1	9	1	2	2	1	1	2	3	0	1	42	2	5	2	2	1	2	12	2	2
B	118	937	1	9	2	1	1	2	2	3	3	1	1	42	2	5	2	2	1	2	12	2	2
B	118	938	2	10	1	1	2	1	2	2	1	1	1	42	2	5	2	2	1	2	12	2	2
B	118	938	2	10	2	3	2	2	3	3	3	0	1	42	2	5	2	2	1	2	12	2	2
B	118	939	3	11	1	2	2	2	1	2	3	0	1	42	2	5	2	2	1	2	12	2	2
B	118	939	3	11	2	3	2	2	1	3	2	1	1	42	2	5	2	2	1	2	12	2	2
B	118	940	4	12	1	3	1	3	2	2	2	1	1	42	2	5	2	2	1	2	12	2	2
B	118	940	4	12	2	1	2	1	3	1	3	0	1	42	2	5	2	2	1	2	12	2	2
B	118	941	5	13	1	3	1	3	1	2	1	1	1	42	2	5	2	2	1	2	12	2	2
B	118	941	5	13	2	3	1	1	2	3	3	0	1	42	2	5	2	2	1	2	12	2	2
B	118	942	6	14	1	1	1	3	1	1	2	0	1	42	2	5	2	2	1	2	12	2	2
B	118	942	6	14	2	3	2	1	1	1	2	1	1	42	2	5	2	2	1	2	12	2	2
B	118	943	7	15	1	1	1	2	2	2	3	1	1	42	2	5	2	2	1	2	12	2	2
B	118	943	7	15	2	3	2	1	1	1	2	0	1	42	2	5	2	2	1	2	12	2	2
B	118	944	8	16	1	1	2	3	3	3	3	1	1	42	2	5	2	2	1	2	12	2	2
B	118	944	8	16	2	2	2	3	1	2	1	0	1	42	2	5	2	2	1	2	12	2	2
B	119	945	1	9	1	2	2	1	1	2	3	1	2	31	2	4	3	3	2	6		2	1
B	119	945	1	9	2	1	1	2	2	3	3	0	2	31	2	4	3	3	2	6		2	1
B	119	946	2	10	1	1	2	1	2	2	1	0	2	31	2	4	3	3	2	6		2	1
B	119	946	2	10	2	3	2	2	3	3	3	1	2	31	2	4	3	3	2	6		2	1
B	119	947	3	11	1	2	2	2	1	2	3	0	2	31	2	4	3	3	2	6		2	1
B	119	947	3	11	2	3	2	2	1	3	2	1	2	31	2	4	3	3	2	6		2	1
B	119	948	4	12	1	3	1	3	2	2	2	1	2	31	2	4	3	3	2	6		2	1
B	119	948	4	12	2	1	2	1	3	1	3	0	2	31	2	4	3	3	2	6		2	1
B	119	949	5	13	1	3	1	3	1	2	1	0	2	31	2	4	3	3	2	6		2	1
B	119	949	5	13	2	3	1	1	2	3	3	1	2	31	2	4	3	3	2	6		2	1
B	119	950	6	14	1	1	1	3	1	1	2	0	2	31	2	4	3	3	2	6		2	1
B	119	950	6	14	2	3	2	1	1	1	2	1	2	31	2	4	3	3	2	6		2	1
B	119	951	7	15	1	1	1	2	2	2	3	0	2	31	2	4	3	3	2	6		2	1
B	119	951	7	15	2	3	2	1	1	1	2	1	2	31	2	4	3	3	2	6		2	1
B	119	952	8	16	1	1	2	3	3	3	3	1	2	31	2	4	3	3	2	6		2	1
B	119	952	8	16	2	2	2	3	1	2	1	0	2	31	2	4	3	3	2	6		2	1
B	120	953	1	9	1	2	2	1	1	2	3	1	1	37	2	6	2	3	1	1	11	1	2
B	120	953	1	9	2	1	1	2	2	3	3	0	1	37	2	6	2	3	1	1	11	1	2
B	120	954	2	10	1	1	2	1	2	2	1	0	1	37	2	6	2	3	1	1	11	1	2
B	120	954	2	10	2	3	2	2	3	3	3	1	1	37	2	6	2	3	1	1	11	1	2
B	120	955	3	11	1	2	2	2	1	2	3	1	1	37	2	6	2	3	1	1	11	1	2
B	120	955	3	11	2	3	2	2	1	3	2	0	1	37	2	6	2	3	1	1	11	1	2
B	120	956	4	12	1	3	1	3	2	2	2	0	1	37	2	6	2	3	1	1	11	1	2
B	120	956	4	12	2	1	2	1	3	1	3	1	1	37	2	6	2	3	1	1	11	1	2
B	120	957	5	13	1	3	1	3	1	2	1	1	1	37	2	6	2	3	1	1	11	1	2
B	120	957	5	13	2	3	1	1	2	3	3	0	1	37	2	6	2	3	1	1	11	1	2
B	120	958	6	14	1	1	1	3	1	1	2	1	1	37	2	6	2	3	1	1	11	1	2
B	120	958	6	14	2	3	2	1	1	1	2	0	1	37	2	6	2	3	1	1	11	1	2
B	120	959	7	15	1	1	1	2	2	2	3	0	1	37	2	6	2	3	1	1	11	1	2
B	120	959	7	15	2	3	2	1	1	1	2	1	1	37	2	6	2	3	1	1	11	1	2
B	120	960	8	16	1	1	2	3	3	3	3	1	1	37	2	6	2	3	1	1	11	1	2
B	120	960	8	16	2	2	2	3	1	2	1	0	1	37	2	6	2	3	1	1	11	1	2
B	121	961	1	9	1	2	2	1	1	2	3	1	1	37	2	6	1	2	1	1	8	2	2
B	121	961	1	9	2	1	1	2	2	3	3	0	1	37	2	6	1	2	1	1	8	2	2
B	121	962	2	10	1	1	2	1	2	2	1	0	1	37	2	6	1	2	1	1	8	2	2
B	121	962	2	10	2	3	2	2	3	3	3	1	1	37	2	6	1	2	1	1	8	2	2
B	121	963	3	11	1	2	2	2	1	2	3	1	1	37	2	6	1	2	1	1	8	2	2
B	121	963	3	11	2	3	2	2	1	3	2	0	1	37	2	6	1	2	1	1	8	2	2
B	121	964	4	12	1	3	1	3	2	2	2	0	1	37	2	6	1	2	1	1	8	2	2
B	121	964	4	12	2	1	2	1	3	1	3	1	1	37	2	6	1	2	1	1	8	2	2
B	121	965	5	13	1	3	1	3	1	2	1	1	1	37	2	6	1	2	1	1	8	2	2
B	121	965	5	13	2	3	1	1	2	3	3	0	1	37	2	6	1	2	1	1	8	2	2
B	121	966	6	14	1	1	1	3	1	1	2	0	1	37	2	6	1	2	1	1	8	2	2
B	121	966	6	14	2	3	2	1	1	1	2	1	1	37	2	6	1	2	1	1	8	2	2
B	121	967	7	15	1	1	1	2	2	2	3	1	1	37	2	6	1	2	1	1	8	2	2
B	121	967	7	15	2	3	2	1	1	1	2	0	1	37	2	6	1	2	1	1	8	2	2
B	121	968	8	16	1	1	2	3	3	3	3	1	1	37	2	6	1	2	1	1	8	2	2
B	121	968	8	16	2	2	2	3	1	2	1	0	1	37	2	6	1	2	1	1	8	2	2
B	122	969	1	9	1	2	2	1	1	2	3	1	1	26	2	5	4	2	1	6		2	2
B	122	969	1	9	2	1	1	2	2	3	3	0	1	26	2	5	4	2	1	6		2	2
B	122	970	2	10	1	1	2	1	2	2	1	0	1	26	2	5	4	2	1	6		2	2
B	122	970	2	10	2	3	2	2	3	3	3	1	1	26	2	5	4	2	1	6		2	2
B	122	971	3	11	1	2	2	2	1	2	3	1	1	26	2	5	4	2	1	6		2	2
B	122	971	3	11	2	3	2	2	1	3	2	0	1	26	2	5	4	2	1	6		2	2
B	122	972	4	12	1	3	1	3	2	2	2	0	1	26	2	5	4	2	1	6		2	2
B	122	972	4	12	2	1	2	1	3	1	3	1	1	26	2	5	4	2	1	6		2	2
B	122	973	5	13	1	3	1	3	1	2	1	0	1	26	2	5	4	2	1	6		2	2
B	122	973	5	13	2	3	1	1	2	3	3	1	1	26	2	5	4	2	1	6		2	2
B	122	974	6	14	1	1	1	3	1	1	2	0	1	26	2	5	4	2	1	6		2	2
B	122	974	6	14	2	3	2	1	1	1	2	1	1	26	2	5	4	2	1	6		2	2
B	122	975	7	15	1	1	1	2	2	2	3	1	1	26	2	5	4	2	1	6		2	2
B	122	975	7	15	2	3	2	1	1	1	2	0	1	26	2	5	4	2	1	6		2	2
B	122	976	8	16	1	1	2	3	3	3	3	1	1	26	2	5	4	2	1	6		2	2
B	122	976	8	16	2	2	2	3	1	2	1	0	1	26	2	5	4	2	1	6		2	2
B	123	977	1	9	1	2	2	1	1	2	3	0	1	33	2	6	2	3	1	2	5	1	3
B	123	977	1	9	2	1	1	2	2	3	3	1	1	33	2	6	2	3	1	2	5	1	3
B	123	978	2	10	1	1	2	1	2	2	1	1	1	33	2	6	2	3	1	2	5	1	3
B	123	978	2	10	2	3	2	2	3	3	3	0	1	33	2	6	2	3	1	2	5	1	3
B	123	979	3	11	1	2	2	2	1	2	3	0	1	33	2	6	2	3	1	2	5	1	3
B	123	979	3	11	2	3	2	2	1	3	2	1	1	33	2	6	2	3	1	2	5	1	3
B	123	980	4	12	1	3	1	3	2	2	2	1	1	33	2	6	2	3	1	2	5	1	3
B	123	980	4	12	2	1	2	1	3	1	3	0	1	33	2	6	2	3	1	2	5	1	3
B	123	981	5	13	1	3	1	3	1	2	1	1	1	33	2	6	2	3	1	2	5	1	3
B	123	981	5	13	2	3	1	1	2	3	3	0	1	33	2	6	2	3	1	2	5	1	3
B	123	982	6	14	1	1	1	3	1	1	2	1	1	33	2	6	2	3	1	2	5	1	3
B	123	982	6	14	2	3	2	1	1	1	2	0	1	33	2	6	2	3	1	2	5	1	3
B	123	983	7	15	1	1	1	2	2	2	3	0	1	33	2	6	2	3	1	2	5	1	3
B	123	983	7	15	2	3	2	1	1	1	2	1	1	33	2	6	2	3	1	2	5	1	3
B	123	984	8	16	1	1	2	3	3	3	3	1	1	33	2	6	2	3	1	2	5	1	3
B	123	984	8	16	2	2	2	3	1	2	1	0	1	33	2	6	2	3	1	2	5	1	3
B	124	985	1	9	1	2	2	1	1	2	3	1	1	49	2	4	4	6	1	5	10	2	1
B	124	985	1	9	2	1	1	2	2	3	3	0	1	49	2	4	4	6	1	5	10	2	1
B	124	986	2	10	1	1	2	1	2	2	1	1	1	49	2	4	4	6	1	5	10	2	1
B	124	986	2	10	2	3	2	2	3	3	3	0	1	49	2	4	4	6	1	5	10	2	1
B	124	987	3	11	1	2	2	2	1	2	3	0	1	49	2	4	4	6	1	5	10	2	1
B	124	987	3	11	2	3	2	2	1	3	2	1	1	49	2	4	4	6	1	5	10	2	1
B	124	988	4	12	1	3	1	3	2	2	2	1	1	49	2	4	4	6	1	5	10	2	1
B	124	988	4	12	2	1	2	1	3	1	3	0	1	49	2	4	4	6	1	5	10	2	1
B	124	989	5	13	1	3	1	3	1	2	1	1	1	49	2	4	4	6	1	5	10	2	1
B	124	989	5	13	2	3	1	1	2	3	3	0	1	49	2	4	4	6	1	5	10	2	1
B	124	990	6	14	1	1	1	3	1	1	2	0	1	49	2	4	4	6	1	5	10	2	1
B	124	990	6	14	2	3	2	1	1	1	2	1	1	49	2	4	4	6	1	5	10	2	1
B	124	991	7	15	1	1	1	2	2	2	3	0	1	49	2	4	4	6	1	5	10	2	1
B	124	991	7	15	2	3	2	1	1	1	2	1	1	49	2	4	4	6	1	5	10	2	1
B	124	992	8	16	1	1	2	3	3	3	3	1	1	49	2	4	4	6	1	5	10	2	1
B	124	992	8	16	2	2	2	3	1	2	1	0	1	49	2	4	4	6	1	5	10	2	1
B	125	993	1	9	1	2	2	1	1	2	3	1	1	42	2	6	1	4	1	1	14	1	3
B	125	993	1	9	2	1	1	2	2	3	3	0	1	42	2	6	1	4	1	1	14	1	3
B	125	994	2	10	1	1	2	1	2	2	1	0	1	42	2	6	1	4	1	1	14	1	3
B	125	994	2	10	2	3	2	2	3	3	3	1	1	42	2	6	1	4	1	1	14	1	3
B	125	995	3	11	1	2	2	2	1	2	3	0	1	42	2	6	1	4	1	1	14	1	3
B	125	995	3	11	2	3	2	2	1	3	2	1	1	42	2	6	1	4	1	1	14	1	3
B	125	996	4	12	1	3	1	3	2	2	2	0	1	42	2	6	1	4	1	1	14	1	3
B	125	996	4	12	2	1	2	1	3	1	3	1	1	42	2	6	1	4	1	1	14	1	3
B	125	997	5	13	1	3	1	3	1	2	1	0	1	42	2	6	1	4	1	1	14	1	3
B	125	997	5	13	2	3	1	1	2	3	3	1	1	42	2	6	1	4	1	1	14	1	3
B	125	998	6	14	1	1	1	3	1	1	2	0	1	42	2	6	1	4	1	1	14	1	3
B	125	998	6	14	2	3	2	1	1	1	2	1	1	42	2	6	1	4	1	1	14	1	3
B	125	999	7	15	1	1	1	2	2	2	3	0	1	42	2	6	1	4	1	1	14	1	3
B	125	999	7	15	2	3	2	1	1	1	2	1	1	42	2	6	1	4	1	1	14	1	3
B	125	1000	8	16	1	1	2	3	3	3	3	0	1	42	2	6	1	4	1	1	14	1	3
[truncated: 2,817 more rows]
